# Supplementary material for: Analysis of the limited M. tuberculosis accessory genome reveals potential pitfalls of pan-genome analysis approaches
Source: bioRxiv. 2024 Mar 25:2024.03.21.586149. Preprint. [Version 1] doi: 10.1101/2024.03.21.586149 (PMC10996470; doi:10.1101/2024.03.21.586149)
Supplement: Supplement 5 — File S7. k-mer based analysis of SV node sequence composition and uniqueness within Mtb SV pan-genome graph [file media-5.xlsx]

## Sheet: Node Kmer Comparison Summary
NodeID	SeqLength	Jaccard_Cont_WiRv	Jaccard_Cont_WiIS6110	Jaccard_Cont_WiRv_InsSeqAndPhages	IsSVNode	BubbleID	MaxJC_ToOtherNode
s1	1533	1	0	0	FALSE	None	0
s2	58	1	0	0	FALSE	None	0
s3	56	1	0	0	TRUE	BubbleRegion_2	0.9615384615384616
s4	5	0	0	0	TRUE	BubbleRegion_2	0
s5	11970	1	0	0	FALSE	None	0
s6	12847	1	0	0	FALSE	None	0
s7	1876	1	0	0	TRUE	BubbleRegion_4	0.00650054
s8	542	1	0	0	FALSE	None	0.0976562
s9	5979	1	0	0.030761472516389308	FALSE	None	0
s10	4133	1	0	0	FALSE	None	0
s11	23	0	0	0	FALSE	None	0
s12	7	0	0	0	TRUE	BubbleRegion_8	0
s13	24063	1	0	0	FALSE	None	0.000208047
s14	5177	1	0	0	FALSE	None	0
s15	1480	1	0	0	FALSE	None	0
s16	904	1	0	0	TRUE	BubbleRegion_11	0
s17	8172	1	0	0	FALSE	None	0
s18	732	1	0	0	TRUE	BubbleRegion_12	0
s19	687	1	0	0	TRUE	BubbleRegion_12	0.0456621
s20	234	1	0	0	TRUE	BubbleRegion_12	1
s21	2557	1	0	0	TRUE	BubbleRegion_12	0.00316581
s22	1307	1	0	0	TRUE	BubbleRegion_12	0
s23	450	1	0	0	TRUE	BubbleRegion_12	0
s24	2836	1	0	0	TRUE	BubbleRegion_12	0
s25	5408	1	0	0	FALSE	None	0
s26	120	1	0	0	TRUE	BubbleRegion_13	0
s27	10633	1	0	0.00471565	FALSE	None	0.00235782
s28	28162	1	0	0.047206028721740366	FALSE	None	0.0363998
s29	81	1	0	0	TRUE	BubbleRegion_15	0
s30	5483	1	0	0	FALSE	None	0
s31	932	1	0	0	TRUE	BubbleRegion_16	0
s32	10791	1	0	0	FALSE	None	0
s33	776	1	0	0	TRUE	BubbleRegion_17	0.022788203753351208
s34	55	1	0	0	TRUE	BubbleRegion_17	0
s35	185	1	0	0	TRUE	BubbleRegion_17	0
s36	84	1	0	0	TRUE	BubbleRegion_17	0
s37	189	1	0	0	TRUE	BubbleRegion_17	0
s38	363	1	0	0	TRUE	BubbleRegion_17	0
s39	4	0	0	0	TRUE	BubbleRegion_17	0
s40	85	1	0	0	TRUE	BubbleRegion_17	0
s41	3200	1	0	0	FALSE	None	0.00725552
s42	53	1	0	0	TRUE	BubbleRegion_18	0.4782608695652174
s43	17224	1	0	0	FALSE	None	0.00011632
s44	1	0	0	0	TRUE	BubbleRegion_19	0
s45	285	1	0	0	TRUE	BubbleRegion_19	0
s46	36	1	0	0	TRUE	BubbleRegion_19	0
s47	6416	1	0	0	TRUE	BubbleRegion_19	0.8838083307234575
s48	351	1	0	0	TRUE	BubbleRegion_19	0.1806853582554517
s49	440	1	0	0	TRUE	BubbleRegion_19	0
s50	1534	1	0	0	TRUE	BubbleRegion_19	0
s51	8910	1	0	0	FALSE	None	0.0150901
s52	17417	1	0	0	FALSE	None	0.00155288
s53	57	1	0	0	TRUE	BubbleRegion_21	0.18518518518518517
s54	9892	1	0	0	FALSE	None	0
s55	1720	1	0	0	TRUE	BubbleRegion_22	0.18994082840236687
s56	7873	1	0	0	FALSE	None	0.030345531046793318
s57	38366	1	0	0	FALSE	None	0.000260851
s58	863	1	0	0	TRUE	BubbleRegion_24	0.6410564225690276
s59	1039	1	0	0	TRUE	BubbleRegion_24	0
s60	12859	1	0	0	FALSE	None	0.000701536
s61	75	1	0	0	TRUE	BubbleRegion_25	0.5777777777777777
s62	42074	1	0	0	FALSE	None	0.000808677
s63	376	1	0	0	TRUE	BubbleRegion_26	0
s64	5279	1	0	0	FALSE	None	0
s65	338	1	0	0	TRUE	BubbleRegion_27	0
s66	2704	1	0	0	FALSE	None	0
s67	3237	1	0	0	FALSE	None	0.0168382
s68	85	1	0	0	TRUE	BubbleRegion_29	0.18181818181818182
s69	190	1	0	0	FALSE	None	0
s70	186	1	0	0	TRUE	BubbleRegion_30	0
s71	184	1	0	0	FALSE	None	0
s72	161	1	0	0	TRUE	BubbleRegion_31	0
s73	237	1	0	0	TRUE	BubbleRegion_31	0.00966184
s74	6	0	0	0	TRUE	BubbleRegion_31	0
s75	63	1	0	0	TRUE	BubbleRegion_31	1
s76	55	1	0	0	TRUE	BubbleRegion_31	1
s77	607	1	0	0	TRUE	BubbleRegion_31	1
s78	96	1	0	0	TRUE	BubbleRegion_31	1
s79	18	0	0	0	TRUE	BubbleRegion_31	0
s80	28	0	0	0	TRUE	BubbleRegion_31	0
s81	8	0	0	0	TRUE	BubbleRegion_31	0
s82	15	0	0	0	TRUE	BubbleRegion_31	0
s83	111	1	0	0	TRUE	BubbleRegion_31	1
s84	37	1	0	0	TRUE	BubbleRegion_31	1
s85	5	0	0	0	TRUE	BubbleRegion_31	0
s86	9	0	0	0	TRUE	BubbleRegion_31	0
s87	82	1	0	0	TRUE	BubbleRegion_31	1
s88	47	1	0	0	TRUE	BubbleRegion_31	1
s89	9	0	0	0	TRUE	BubbleRegion_31	0
s90	808	1	0	0	TRUE	BubbleRegion_31	0.2185089974293059
s91	261	1	0	0	TRUE	BubbleRegion_31	0.0779221
s92	20	0	0	0	TRUE	BubbleRegion_31	0
s93	54	1	0	0	TRUE	BubbleRegion_31	0
s94	355	1	0	0	TRUE	BubbleRegion_31	0.2
s95	456	1	0	0	TRUE	BubbleRegion_31	1
s96	21	0	0	0	TRUE	BubbleRegion_31	0
s97	51	1	0	0	TRUE	BubbleRegion_31	0
s98	310	1	0	0	TRUE	BubbleRegion_31	0.5357142857142857
s99	133	1	0	0	TRUE	BubbleRegion_31	0.038834951456310676
s100	78	1	0	0	TRUE	BubbleRegion_31	0
s101	57	1	0	0	TRUE	BubbleRegion_31	0
s102	80	1	0	0	TRUE	BubbleRegion_31	0
s103	66	1	0	0	TRUE	BubbleRegion_31	0.0555556
s104	30	0	0	0	TRUE	BubbleRegion_31	0
s105	1	0	0	0	TRUE	BubbleRegion_31	0
s106	15	0	0	0	TRUE	BubbleRegion_31	0
s107	36	1	0	0	TRUE	BubbleRegion_31	1
s108	18641	1	0	0	FALSE	None	0.00913438
s109	956	1	0	0	TRUE	BubbleRegion_32	0
s110	3492	1	0	0	FALSE	None	0
s111	246	1	0	0	TRUE	BubbleRegion_33	0.7268518518518519
s112	6	0	0	0	FALSE	None	0
s113	244	1	0	0	TRUE	BubbleRegion_34	0
s114	48	1	0	0	FALSE	None	0
s115	204	1	0	0	TRUE	BubbleRegion_35	0
s116	4408	1	0	0	FALSE	None	0
s117	60	1	0	0	TRUE	BubbleRegion_36	0
s118	3927	1	0	0	FALSE	None	0.00719055
s119	60	1	0	0	TRUE	BubbleRegion_37	0
s120	2401	1	0	0	FALSE	None	0.017714044706874738
s121	4425	1	0	0	TRUE	BubbleRegion_38	0.00955849
s122	17033	1	0	0	FALSE	None	0
s123	1282	1	0	0	TRUE	BubbleRegion_39	0
s124	7298	1	0	0.2039075399009356	FALSE	None	0.2058337919647771
s125	93	1	0	0	TRUE	BubbleRegion_40	0
s126	20536	1	0	0	FALSE	None	0
s127	51	1	0	0	TRUE	BubbleRegion_41	1
s128	59	1	0	0	FALSE	None	1
s129	822	1	0	0	FALSE	None	0
s130	150	1	0	0	TRUE	BubbleRegion_43	0
s131	77	1	0	0	FALSE	None	0
s132	34	1	0	0	TRUE	BubbleRegion_44	0
s133	71	1	0	0	TRUE	BubbleRegion_44	0
s134	21	0	0	0	TRUE	BubbleRegion_44	0
s135	25	0	0	0	FALSE	None	0
s136	60	1	0	0	TRUE	BubbleRegion_45	0
s137	995	1	0	0	FALSE	None	0
s138	60	1	0	0	TRUE	BubbleRegion_46	0
s139	225	1	0	0	FALSE	None	0
s140	96	1	0	0	TRUE	BubbleRegion_47	0
s141	192	1	0	0	FALSE	None	0
s142	156	1	0	0	TRUE	BubbleRegion_48	0
s143	1080	1	0	0	FALSE	None	0
s144	60	1	0	0	TRUE	BubbleRegion_49	0
s145	1447	1	0	0	FALSE	None	0.0557516
s146	60	1	0	0	TRUE	BubbleRegion_50	0
s147	4480	1	0	0	FALSE	None	0.0179505
s148	377	1	0	0	TRUE	BubbleRegion_51	0
s149	11020	1	0	0	FALSE	None	0
s150	1657	1	0	0	TRUE	BubbleRegion_52	0
s151	6062	1	0	0	FALSE	None	0
s152	2606	1	0	0	TRUE	BubbleRegion_53	0
s153	10073	1	0	0	FALSE	None	0.000398287
s154	2249	1	0	0	TRUE	BubbleRegion_54	0
s155	5138	1	0	0.12176977290524667	FALSE	None	0
s156	84	1	0	1	TRUE	BubbleRegion_55	0
s157	1694	1	0	0.33653846153846156	FALSE	None	0.052884615384615384
s158	8082	1	0	0.042101341281669154	FALSE	None	0.010929
s159	242	1	0	0	TRUE	BubbleRegion_57	1
s160	889	1	0	0	FALSE	None	0
s161	748	1	0	0	TRUE	BubbleRegion_58	0
s162	1682	1	0	0	FALSE	None	0
s163	73572	1	0	0	FALSE	None	0
s164	1073	1	0	0	TRUE	BubbleRegion_60	0
s165	8330	1	0	0	FALSE	None	0.00229054
s166	4	0	0	0	TRUE	BubbleRegion_61	0
s167	56	1	0	0	TRUE	BubbleRegion_61	1
s168	13	0	0	0	TRUE	BubbleRegion_61	0
s169	39	1	0	0	TRUE	BubbleRegion_61	1
s170	12	0	0	0	FALSE	None	0
s171	3309	1	0	0	FALSE	None	0
s172	400	1	0	0	TRUE	BubbleRegion_63	0
s173	3339	1	0	0	FALSE	None	0
s174	339	1	0	0	TRUE	BubbleRegion_64	0.0744337
s175	5	0	0	0	TRUE	BubbleRegion_64	0
s176	36	1	0	0	TRUE	BubbleRegion_64	1
s177	22	0	0	0	TRUE	BubbleRegion_64	0
s178	37	1	0	0	TRUE	BubbleRegion_64	1
s179	16	0	0	0	TRUE	BubbleRegion_64	0
s180	69	1	0	0	TRUE	BubbleRegion_64	0.1794871794871795
s181	485	1	0	0	TRUE	BubbleRegion_64	1
s182	2585	1	0	0	FALSE	None	0
s183	23	0	0	0	FALSE	None	0
s184	180	1	0	0	TRUE	BubbleRegion_66	1
s185	17	0	0	0	FALSE	None	0
s186	14526	1	0	0	FALSE	None	0
s187	8	0	0	0	FALSE	None	0
s188	26	0	0	0	TRUE	BubbleRegion_69	0
s189	54	1	0	0	TRUE	BubbleRegion_69	1
s190	27822	1	0	0.053324697754749566	FALSE	None	0.0538284
s191	42	1	0	0	TRUE	BubbleRegion_70	0
s192	174	1	0	0	FALSE	None	0
s193	55	1	0	0	TRUE	BubbleRegion_71	0
s194	11	0	0	0	FALSE	None	0
s195	349	1	0	0	TRUE	BubbleRegion_72	0
s196	117	1	0	0	TRUE	BubbleRegion_72	0
s197	173	1	0	0	TRUE	BubbleRegion_72	0.9230769230769231
s198	35022	1	0	0	FALSE	None	0.000514918
s199	2405	1	0	0	TRUE	BubbleRegion_73	0
s200	1742	1	0	0	FALSE	None	0
s201	106	1	0	0	TRUE	BubbleRegion_74	0
s202	6349	1	0	0	TRUE	BubbleRegion_74	0
s203	1170	1	0	0	TRUE	BubbleRegion_74	0
s204	580	1	0	0	TRUE	BubbleRegion_74	0
s205	1668	1	0	0	FALSE	None	0.002442
s206	111	1	0	0	TRUE	BubbleRegion_75	0
s207	275	1	0	0	FALSE	None	0
s208	78	1	0	0	TRUE	BubbleRegion_76	0
s209	1648	1	0	0	FALSE	None	0.00185414
s210	66	1	0	0	TRUE	BubbleRegion_77	0
s211	3984	1	0	0	FALSE	None	0.000758725
s212	874	1	0	0	TRUE	BubbleRegion_78	0
s213	11796	1	0	0	FALSE	None	0.00229475
s214	33	1	0	0	TRUE	BubbleRegion_79	0
s215	21	0	0	0	TRUE	BubbleRegion_79	0
s216	1329	1	0	0	TRUE	BubbleRegion_79	0
s217	5291	1	0	0	FALSE	None	0
s218	120	1	0	0	TRUE	BubbleRegion_80	0
s219	15295	1	0	0.0847424	FALSE	None	0.000131079
s220	564	1	0	0	TRUE	BubbleRegion_81	0
s221	27936	1	0	0	FALSE	None	0.000609428
s222	3884	1	0	0	FALSE	None	0
s223	1286	1	0	0	TRUE	BubbleRegion_83	0
s224	2756	1	0	0	FALSE	None	0.000733676
s225	86	1	0	0	TRUE	BubbleRegion_84	0
s226	4626	1	0	0	FALSE	None	0
s227	79	1	0	0	TRUE	BubbleRegion_85	0.2857142857142857
s228	4057	1	0	0	FALSE	None	0
s229	8181	1	0	0	FALSE	None	0.013372592319960741
s230	34855	1	0	0	FALSE	None	0.00022972
s231	52	1	0	0	TRUE	BubbleRegion_88	1
s232	2	0	0	0	TRUE	BubbleRegion_88	0
s233	10408	1	0	0	FALSE	None	0
s234	54	1	0	0	TRUE	BubbleRegion_89	0.3333333333333333
s235	16	0	0	0	FALSE	None	0
s236	4510	1	0	0	FALSE	None	0
s237	119	1	0	0	TRUE	BubbleRegion_91	0
s238	12669	1	0	0	FALSE	None	0
s239	3078	1	0	0.0935039	TRUE	BubbleRegion_92	0.062335958005249346
s240	31	1	0	0	TRUE	BubbleRegion_92	0
s241	28	0	0	0	TRUE	BubbleRegion_92	0
s242	57	1	0	0	TRUE	BubbleRegion_92	0
s243	5	0	0	0	TRUE	BubbleRegion_92	0
s244	2646	1	0	0	FALSE	None	0.00114679
s245	43	1	0	0	TRUE	BubbleRegion_93	0
s246	41	1	0	0	TRUE	BubbleRegion_93	0
s247	160	1	0	0	TRUE	BubbleRegion_93	0.16153846153846155
s248	7	0	0	0	TRUE	BubbleRegion_93	0
s249	17	0	0	0	TRUE	BubbleRegion_93	0
s250	39	1	0	0	TRUE	BubbleRegion_93	0.8888888888888888
s251	52	1	0	0	TRUE	BubbleRegion_93	0
s252	27	0	0	0	TRUE	BubbleRegion_93	0
s253	280	1	0	0	TRUE	BubbleRegion_93	0.032
s254	53	1	0	0	TRUE	BubbleRegion_93	0
s255	409	1	0	0	TRUE	BubbleRegion_93	0.010554089709762533
s256	88	1	0	0	TRUE	BubbleRegion_93	0
s257	177	1	0	0	TRUE	BubbleRegion_93	0.7619047619047619
s258	147	1	0	0	TRUE	BubbleRegion_93	1
s259	93	1	0	0	TRUE	BubbleRegion_93	1
s260	150	1	0	0	TRUE	BubbleRegion_93	1
s261	1036	1	0	0	TRUE	BubbleRegion_93	0.6351888667992047
s262	150	1	0	0	TRUE	BubbleRegion_93	0
s263	2	0	0	0	TRUE	BubbleRegion_93	0
s264	84	1	0	0	TRUE	BubbleRegion_93	0
s265	51	1	0	0	TRUE	BubbleRegion_93	0
s266	43	1	0	0	TRUE	BubbleRegion_93	0
s267	1	0	0	0	TRUE	BubbleRegion_93	0
s268	22	0	0	0	TRUE	BubbleRegion_93	0
s269	90	1	0	0	FALSE	None	0.0666667
s270	10	0	0	0	FALSE	None	0
s271	90	1	0	0	TRUE	BubbleRegion_95	0.8333333333333334
s272	314	1	0	0	FALSE	None	0.0492958
s273	140	1	0	0	TRUE	BubbleRegion_96	0.00909091
s274	84	1	0	0	TRUE	BubbleRegion_96	0.5
s275	28	0	0	0	TRUE	BubbleRegion_96	0
s276	113	1	0	0	TRUE	BubbleRegion_96	1
s277	25	0	0	0	TRUE	BubbleRegion_96	0
s278	11	0	0	0	TRUE	BubbleRegion_96	0
s279	48	1	0	0	TRUE	BubbleRegion_96	1
s280	128	1	0	0	TRUE	BubbleRegion_96	1
s281	52	1	0	0	TRUE	BubbleRegion_96	0
s282	71	1	0	0	TRUE	BubbleRegion_96	0
s283	96	1	0	0	TRUE	BubbleRegion_96	0.13636363636363635
s284	9432	1	0	0	FALSE	None	0.020208466283769412
s285	60	1	0	0	TRUE	BubbleRegion_97	1
s286	446	1	0	0.375	TRUE	BubbleRegion_97	0.9927884615384616
s287	946	1	0	0	FALSE	None	0
s288	7767	1	0	0	FALSE	None	0
s289	256	1	0	0	TRUE	BubbleRegion_99	0
s290	29291	1	0	0	FALSE	None	0
s291	12	0	0	0	TRUE	BubbleRegion_100	0
s292	104	1	0	0	TRUE	BubbleRegion_100	1
s293	9	0	0	0	TRUE	BubbleRegion_100	0
s294	102	1	0	0	TRUE	BubbleRegion_100	1
s295	4	0	0	0	TRUE	BubbleRegion_100	0
s296	1355	1	0.929811	0.929811	TRUE	BubbleRegion_100	1
s297	4	0	0	0	TRUE	BubbleRegion_100	0
s298	71	1	0	0.8048780487804879	TRUE	BubbleRegion_100	1
s299	58	1	0	1	TRUE	BubbleRegion_100	0.5
s300	572	1	0	1	TRUE	BubbleRegion_100	0.9428044280442804
s301	201	1	0	1	TRUE	BubbleRegion_100	1
s302	10130	1	0	0.016930693069306932	FALSE	None	0.0148515
s303	46	1	0	0	TRUE	BubbleRegion_101	0.9375
s304	16172	1	0	0	FALSE	None	0.0703754
s305	44	1	0	0	TRUE	BubbleRegion_102	1
s306	14	0	0	0	TRUE	BubbleRegion_102	0
s307	1057	1	0	0	TRUE	BubbleRegion_102	0.013631937682570594
s308	6802	1	0	0.038541051388068515	FALSE	None	0.0326344
s309	227	1	0	0	TRUE	BubbleRegion_103	0
s310	49	1	0	0	TRUE	BubbleRegion_103	0
s311	6	0	0	0	TRUE	BubbleRegion_103	0
s312	26	0	0	0	TRUE	BubbleRegion_103	0
s313	26	0	0	0	TRUE	BubbleRegion_103	0
s314	183	1	0	0	TRUE	BubbleRegion_103	0.2222222222222222
s315	20	0	0	0	TRUE	BubbleRegion_103	0
s316	105	1	0	0	TRUE	BubbleRegion_103	1
s317	793	1	0	0	TRUE	BubbleRegion_103	0.9507978723404256
s318	82	1	0	0	TRUE	BubbleRegion_103	0
s319	1	0	0	0	TRUE	BubbleRegion_103	0
s320	128	1	0	0	TRUE	BubbleRegion_103	0
s321	191	1	0	0	FALSE	None	0
s322	54	1	0	0	TRUE	BubbleRegion_104	0
s323	1546	1	0	0	FALSE	None	0
s324	63	1	0	0	TRUE	BubbleRegion_105	0
s325	2103	1	0	0	FALSE	None	0
s326	559	1	0	0	TRUE	BubbleRegion_106	1
s327	493	1	0	0	TRUE	BubbleRegion_106	0.5075593952483801
s328	2307	1	0	0	TRUE	BubbleRegion_106	0
s329	1358	1	0	0	FALSE	None	0
s330	1322	1	0	0	TRUE	BubbleRegion_107	0.018575851393188854
s331	2017	1	0	0	TRUE	BubbleRegion_107	0
s332	6253	1	0	0	FALSE	None	0
s333	2830	1	0	0.10821428571428572	TRUE	BubbleRegion_108	0
s334	11894	1	0	0	FALSE	None	0.000421443
s335	28	0	0	0	TRUE	BubbleRegion_109	0
s336	9	0	0	0	TRUE	BubbleRegion_109	0
s337	53	1	0	0	TRUE	BubbleRegion_109	1
s338	16	0	0	0	TRUE	BubbleRegion_109	0
s339	4305	1	0	0	FALSE	None	0.00140351
s340	72	1	0	0	TRUE	BubbleRegion_110	0.40476190476190477
s341	8	0	0	0	FALSE	None	0
s342	110	1	0	0	TRUE	BubbleRegion_111	0.125
s343	23	0	0	0	TRUE	BubbleRegion_111	0
s344	49	1	0	0	TRUE	BubbleRegion_111	0.631579
s345	89	1	0	0	TRUE	BubbleRegion_111	1
s346	6	0	0	0	TRUE	BubbleRegion_111	0
s347	4085	1	0	0	FALSE	None	0.015536374845869297
s348	66	1	0	0	TRUE	BubbleRegion_112	0
s349	17410	1	0	0	FALSE	None	0.000115075
s350	40323	1	0	0.0320155	FALSE	None	0
s351	68	1	0	0	TRUE	BubbleRegion_114	0
s352	25532	1	0	0.0852874	FALSE	None	0
s353	1211	1	0	0	FALSE	None	0
s354	142	1	0	0	TRUE	BubbleRegion_116	1
s355	20337	1	0	0	FALSE	None	0.000689417
s356	631	1	0	0	TRUE	BubbleRegion_117	0.6089850249584027
s357	487	1	0	0	FALSE	None	0
s358	707	1	0	0	FALSE	None	0
s359	126	1	0	0	TRUE	BubbleRegion_119	0.9895833333333334
s360	2586	1	0	0	FALSE	None	0
s361	681	1	0	0	TRUE	BubbleRegion_120	0
s362	12072	1	0	0	FALSE	None	0.000166085
s363	57	1	0	0	TRUE	BubbleRegion_121	0
s364	148	1	0	0	FALSE	None	0
s365	19	0	0	0	TRUE	BubbleRegion_122	0
s366	136	1	0	0	TRUE	BubbleRegion_122	1
s367	81	1	0	0	TRUE	BubbleRegion_122	0.8235294117647058
s368	88	1	0	0	TRUE	BubbleRegion_122	0
s369	53	1	0	0	TRUE	BubbleRegion_122	0
s370	199	1	0	0	TRUE	BubbleRegion_122	0
s371	43	1	0	0	TRUE	BubbleRegion_122	0
s372	1668	1	0	0	FALSE	None	0.12530562347188265
s373	41	1	0	0	TRUE	BubbleRegion_123	0.9090909090909091
s374	115	1	0	0	TRUE	BubbleRegion_123	1
s375	1793	1	0	0	FALSE	None	0.9115144639818491
s376	93	1	0	0	TRUE	BubbleRegion_124	1
s377	94	1	0	0	FALSE	None	1
s378	115	1	0	0	TRUE	BubbleRegion_125	1
s379	349	1	0	0	FALSE	None	0.7304075235109718
s380	4	0	0	0	TRUE	BubbleRegion_126	0
s381	52032	1	0	0	FALSE	None	0.011078840568559943
s382	27540	1	0	0.12511813885859688	FALSE	None	0.0510723
s383	5773	1	0	0.0679088	FALSE	None	0
s384	103	1	0	0	TRUE	BubbleRegion_129	0
s385	1346	1	0	0	TRUE	BubbleRegion_129	0
s386	5229	1	0	0	TRUE	BubbleRegion_129	0.9880746297364877
s387	54	1	0	0	TRUE	BubbleRegion_129	1
s388	494	1	0	0	TRUE	BubbleRegion_129	1
s389	183	1	0	0	TRUE	BubbleRegion_129	0.8104575163398693
s390	346	1	0	0	TRUE	BubbleRegion_129	0.9367088607594937
s391	37	1	0	0	TRUE	BubbleRegion_129	1
s392	84	1	0	0	TRUE	BubbleRegion_129	1
s393	101	1	0	0	TRUE	BubbleRegion_129	1
s394	260	1	0	0	TRUE	BubbleRegion_129	1
s395	1259	1	0	0	TRUE	BubbleRegion_129	1
s396	21	0	0	0	TRUE	BubbleRegion_129	0
s397	82	1	0	0	TRUE	BubbleRegion_129	1
s398	363	1	0	0	TRUE	BubbleRegion_129	0.9009009009009009
s399	4073	1	0	0	TRUE	BubbleRegion_129	1
s400	830	1	0	0	TRUE	BubbleRegion_129	1
s401	795	1	0	0	TRUE	BubbleRegion_129	0.9594771241830066
s402	269	1	0	0	TRUE	BubbleRegion_129	1
s403	36	1	0	0	TRUE	BubbleRegion_129	1
s404	1903	1	0	0	TRUE	BubbleRegion_129	1
s405	210	1	0	0	TRUE	BubbleRegion_129	1
s406	9074	1	0	0	TRUE	BubbleRegion_129	0.9931446262715613
s407	279	1	0	0	TRUE	BubbleRegion_129	1
s408	2830	1	0	0	TRUE	BubbleRegion_129	0.9889285714285714
s409	34	1	0	0	TRUE	BubbleRegion_129	1
s410	66	1	0	0	TRUE	BubbleRegion_129	1
s411	105	1	0	0	TRUE	BubbleRegion_129	1
s412	84	1	0	0	TRUE	BubbleRegion_129	1
s413	14	0	0	0	TRUE	BubbleRegion_129	0
s414	118	1	0	0	TRUE	BubbleRegion_129	1
s415	86	1	0	0	TRUE	BubbleRegion_129	1
s416	106	1	0	0	TRUE	BubbleRegion_129	1
s417	108	1	0	0	TRUE	BubbleRegion_129	1
s418	525	1	0	0	TRUE	BubbleRegion_129	0.9535353535353536
s419	41	1	0	0	TRUE	BubbleRegion_129	1
s420	1799	1	0	0	TRUE	BubbleRegion_129	0.13510457885811192
s421	1677	1	0	0	FALSE	None	0.010321797207043109
s422	287	1	0	0	TRUE	BubbleRegion_130	0.0155642
s423	381	1	0	0	TRUE	BubbleRegion_130	0.6923076923076923
s424	115	1	0	0	TRUE	BubbleRegion_130	1
s425	76	1	0	0	TRUE	BubbleRegion_130	1
s426	12	0	0	0	TRUE	BubbleRegion_130	0
s427	102	1	0	0	TRUE	BubbleRegion_130	0.9444444444444444
s428	65	1	0	0	TRUE	BubbleRegion_130	0
s429	120	1	0	0	TRUE	BubbleRegion_130	0
s430	738	1	0	0	TRUE	BubbleRegion_130	0.00423729
s431	44185	1	0	0.030030574113916884	FALSE	None	0
s432	2430	1	0	0	FALSE	None	0.00210349
s433	1787	1	0	0	FALSE	None	0
s434	58	1	0	0	TRUE	BubbleRegion_133	0
s435	16253	1	0	0.14284833538840938	FALSE	None	0.0633169
s436	69	1	0	0	TRUE	BubbleRegion_134	0
s437	918	1	0	0	FALSE	None	0.00900901
s438	102	1	0	0	TRUE	BubbleRegion_135	0.1111111111111111
s439	15618	1	0	0	FALSE	None	0.000449063
s440	5390	1	0	0	FALSE	None	0.00578358
s441	32	1	0	0	TRUE	BubbleRegion_137	1
s442	30	0	0	0	TRUE	BubbleRegion_137	0
s443	7482	1	0	0	FALSE	None	0
s444	89	1	0	0	TRUE	BubbleRegion_138	0
s445	168	1	0	0	TRUE	BubbleRegion_138	0.15942028985507245
s446	3	0	0	0	TRUE	BubbleRegion_138	0
s447	18437	1	0	0	FALSE	None	0
s448	813	1	0	0	TRUE	BubbleRegion_139	0
s449	8383	1	0	0	FALSE	None	0.0496827
s450	856	1	0	0.5944309927360775	TRUE	BubbleRegion_140	0.7941888619854721
s451	13099	1	0	0.053344558395836524	FALSE	None	0.0629114
s452	906	1	0	0	TRUE	BubbleRegion_141	0.997717
s453	6310	1	0	0	FALSE	None	0.00286624
s454	349	1	0	0	TRUE	BubbleRegion_142	0
s455	22711	1	0	0	FALSE	None	0
s456	105	1	0	0	TRUE	BubbleRegion_143	0.013333333333333334
s457	4009	1	0	0	FALSE	None	0.0012566
s458	6703	1	0	0	FALSE	None	0
s459	2358	1	0	0	TRUE	BubbleRegion_145	0
s460	2621	1	0	0	FALSE	None	0
s461	76	1	0	0	TRUE	BubbleRegion_146	0
s462	2247	1	0	0	FALSE	None	0
s463	98	1	0	0	TRUE	BubbleRegion_147	0
s464	889	1	0	0	FALSE	None	0
s465	126	1	0	0	TRUE	BubbleRegion_148	0
s466	8953	1	0	0	FALSE	None	0
s467	1655	1	0	0	TRUE	BubbleRegion_149	0.15076923076923077
s468	92	1	0	0	TRUE	BubbleRegion_149	0.9354838709677419
s469	63	1	0	0	TRUE	BubbleRegion_149	1
s470	934	1	0	0	TRUE	BubbleRegion_149	0.6736725663716814
s471	1994	1	0	0	FALSE	None	0
s472	1747	1	0	0	TRUE	BubbleRegion_150	0
s473	21615	1	0	0	FALSE	None	0.00398425
s474	153	1	0	0	TRUE	BubbleRegion_151	0.6991869918699187
s475	1791	1	0	0	FALSE	None	0.013628620102214651
s476	8308	1	0	0	FALSE	None	0
s477	39	1	0	0	TRUE	BubbleRegion_153	1
s478	5	0	0	0	TRUE	BubbleRegion_153	0
s479	13	0	0	0	TRUE	BubbleRegion_153	0
s480	25	0	0	0	TRUE	BubbleRegion_153	0
s481	19	0	0	0	TRUE	BubbleRegion_153	0
s482	95	1	0	0	TRUE	BubbleRegion_153	0.47368421052631576
s483	9	0	0	0	FALSE	None	0
s484	1550	1	0	0	FALSE	None	0
s485	135	1	0	0	TRUE	BubbleRegion_155	0
s486	15878	1	0	0.0823448	FALSE	None	0.0861307
s487	11908	1	0	0	FALSE	None	0.0401617
s488	60	1	0	0	TRUE	BubbleRegion_157	1
s489	90	1	0	0	FALSE	None	0.9166666666666666
s490	49	1	0	0	TRUE	BubbleRegion_158	1
s491	69	1	0	0	TRUE	BubbleRegion_158	1
s492	19980	1	0	0	FALSE	None	0.000350877
s493	1072	1	0	0	TRUE	BubbleRegion_159	0
s494	869	1	0	0	TRUE	BubbleRegion_159	0
s495	231	1	0	0	TRUE	BubbleRegion_159	0
s496	15933	1	0	0	FALSE	None	0
s497	2349	1	0	0	TRUE	BubbleRegion_160	0
s498	2403	1	0	0	TRUE	BubbleRegion_160	0
s499	2086	1	0	0	FALSE	None	0
s500	2237	1	0	0	TRUE	BubbleRegion_161	0
s501	409	1	0	0	TRUE	BubbleRegion_161	0.9920844327176781
s502	516	1	0	0	TRUE	BubbleRegion_161	1
s503	1187	1	0	0	FALSE	None	0
s504	33	1	0	0	TRUE	BubbleRegion_162	0
s505	566	1	0	0	FALSE	None	0
s506	3834	1	0	0	FALSE	None	0.1090956887486856
s507	6511	1	0	0	FALSE	None	0
s508	1	0	0	0	TRUE	BubbleRegion_165	0
s509	1355	1	0.929811	0.929811	TRUE	BubbleRegion_165	1
s510	2	0	0	0	TRUE	BubbleRegion_165	0
s511	75	1	0	0	TRUE	BubbleRegion_165	0.9777777777777777
s512	45	1	0	0	TRUE	BubbleRegion_165	1
s513	182	1	0	0	TRUE	BubbleRegion_165	1
s514	358	1	0	0	TRUE	BubbleRegion_165	1
s515	702	1	0	0	TRUE	BubbleRegion_165	0.9940476190476191
s516	24623	1	0	0	FALSE	None	0
s517	478	1	0	0	TRUE	BubbleRegion_166	0
s518	3227	1	0	0	FALSE	None	0.00093838
s519	105	1	0	0	TRUE	BubbleRegion_167	0
s520	36167	1	0	0	FALSE	None	0
s521	922	1	0	0	TRUE	BubbleRegion_168	0.0403587
s522	8158	1	0	0	FALSE	None	0
s523	120	1	0	0	TRUE	BubbleRegion_169	0
s524	63	1	0	0	TRUE	BubbleRegion_169	0
s525	34	1	0	0	TRUE	BubbleRegion_169	0
s526	57	1	0	0	TRUE	BubbleRegion_169	0
s527	5	0	0	0	TRUE	BubbleRegion_169	0
s528	52	1	0	0	TRUE	BubbleRegion_169	1
s529	45	1	0	0	TRUE	BubbleRegion_169	0
s530	40	1	0	0	TRUE	BubbleRegion_169	0
s531	18	0	0	0	FALSE	None	0
s532	273	1	0	0	TRUE	BubbleRegion_170	0
s533	3722	1	0	0	FALSE	None	0.000541712
s534	8613	1	0	0	FALSE	None	0.0457882
s535	148	1	0	0	FALSE	None	0
s536	66	1	0	0	TRUE	BubbleRegion_173	0
s537	27	0	0	0	TRUE	BubbleRegion_173	0
s538	27	0	0	0	TRUE	BubbleRegion_173	0
s539	667	1	0	0	FALSE	None	0.00941915
s540	474	1	0	0	TRUE	BubbleRegion_174	0
s541	733	1	0	0	FALSE	None	0.044096728307254626
s542	383	1	0	0	FALSE	None	1
s543	72	1	0	0	TRUE	BubbleRegion_176	1
s544	39	1	0	0	FALSE	None	1
s545	116	1	0	0	TRUE	BubbleRegion_177	1
s546	2021	1	0	0	FALSE	None	0.9613259668508287
s547	7	0	0	0	TRUE	BubbleRegion_178	0
s548	8076	1	0	0	FALSE	None	0.22010937111608253
s549	19	0	0	0	FALSE	None	0
s550	45	1	0	0	FALSE	None	1
s551	9664	1	0	0	FALSE	None	0.00934191
s552	2458	1	0	0	FALSE	None	0.00329489
s553	582	1	0	0	TRUE	BubbleRegion_183	0
s554	2603	1	0	0	TRUE	BubbleRegion_183	0
s555	34880	1	0	0	FALSE	None	0
s556	161	1	0	0	TRUE	BubbleRegion_184	0.9923664122137404
s557	485	1	0	0	FALSE	None	0
s558	374	1	0	0	FALSE	None	0
s559	622	1	0	0	TRUE	BubbleRegion_186	0.7331081081081081
s560	108	1	0	0	TRUE	BubbleRegion_186	0.9871794871794872
s561	691	1	0	0	FALSE	None	0
s562	1391	1	0	0	TRUE	BubbleRegion_187	0
s563	12435	1	0	0	FALSE	None	0.00112867
s564	790	1	0	0	TRUE	BubbleRegion_188	0
s565	828	1	0	0	FALSE	None	0
s566	2339	1	0	0	FALSE	None	0
s567	867	1	0	0	TRUE	BubbleRegion_190	0
s568	381	1	0	0	TRUE	BubbleRegion_190	0.7378917378917379
s569	1379	1	0	0	TRUE	BubbleRegion_190	0
s570	1559	1	0	0	TRUE	BubbleRegion_190	0
s571	2304	1	0	0	TRUE	BubbleRegion_190	0.6701846965699209
s572	3199	1	0	0	FALSE	None	0.00252446
s573	22066	1	0	0	FALSE	None	0.000408423
s574	208	1	0	0	TRUE	BubbleRegion_192	0
s575	15103	1	0	0	FALSE	None	0
s576	17487	1	0	0.00303795	FALSE	None	0.000171959
s577	126	1	0	0.6145833333333334	TRUE	BubbleRegion_194	1
s578	6318	1	0	0.8595813204508856	TRUE	BubbleRegion_194	0.99533
s579	2803	1	0	0.9401370357014064	TRUE	BubbleRegion_194	1
s580	14304	1	0	0.0919154	FALSE	None	0.0847695
s581	665	1	0	0	TRUE	BubbleRegion_195	0
s582	4647	1	0	0	FALSE	None	0.00931341
s583	4575	1	0	0	FALSE	None	0
s584	749	1	0	0	TRUE	BubbleRegion_197	0
s585	30139	1	0	0	FALSE	None	0.00255737
s586	37	1	0	0	FALSE	None	1
s587	13804	1	0	0	FALSE	None	0
s588	174	1	0	0	TRUE	BubbleRegion_200	0
s589	6651	1	0	0	FALSE	None	0.000453104
s590	150	1	0	0	TRUE	BubbleRegion_201	0
s591	11308	1	0	0	FALSE	None	0.000177336
s592	1062	1	0	0	TRUE	BubbleRegion_202	0.023255813953488372
s593	2594	1	0	0	TRUE	BubbleRegion_202	0.0074103
s594	158	1	0	0	TRUE	BubbleRegion_202	0
s595	414	1	0	0	TRUE	BubbleRegion_202	0
s596	2971	1	0	0	TRUE	BubbleRegion_202	0.44644678680720845
s597	4158	1	0	0	TRUE	BubbleRegion_202	0.9699612403100775
s598	1982	1	0	0	FALSE	None	0
s599	5	0	0	0	TRUE	BubbleRegion_203	0
s600	454	1	0	0	TRUE	BubbleRegion_203	0.9929245283018868
s601	77	1	0	0	FALSE	None	0
s602	559	1	0	0	TRUE	BubbleRegion_204	0
s603	5217	1	0	0	TRUE	BubbleRegion_204	0
s604	39	1	0	0	TRUE	BubbleRegion_204	1
s605	18	0	0	0	TRUE	BubbleRegion_204	0
s606	39	1	0	0	TRUE	BubbleRegion_204	1
s607	57	1	0	0	TRUE	BubbleRegion_204	1
s608	57	1	0	0	TRUE	BubbleRegion_204	1
s609	63	1	0	0	TRUE	BubbleRegion_204	0
s610	4	0	0	0	FALSE	None	0
s611	399	1	0	0	TRUE	BubbleRegion_205	0.99187
s612	811	1	0	0	FALSE	None	0
s613	2486	1	0	0	TRUE	BubbleRegion_206	0.26343648208469056
s614	1	0	0	0	FALSE	None	0
s615	1753	1	0	0	TRUE	BubbleRegion_207	0.12188044109112015
s616	1251	1	0	0	FALSE	None	0
s617	4097	1	0	0	FALSE	None	0
s618	643	1	0	0	TRUE	BubbleRegion_209	1
s619	378	1	0	0	FALSE	None	0
s620	56	1	0	0	TRUE	BubbleRegion_210	0.5384615384615384
s621	44	1	0	0	FALSE	None	1
s622	4395	1	0	0	FALSE	None	0
s623	3515	1	0	0	FALSE	None	0
s624	35280	1	0	0.0649078	FALSE	None	0.00133333
s625	4	0	0	0	TRUE	BubbleRegion_214	0
s626	4822	1	0	0	FALSE	None	0
s627	9	0	0	0	TRUE	BubbleRegion_215	0
s628	34	1	0	0	TRUE	BubbleRegion_215	1
s629	8	0	0	0	TRUE	BubbleRegion_215	0
s630	6	0	0	0	TRUE	BubbleRegion_215	0
s631	4637	1	0	0	FALSE	None	0
s632	1	0	0	0	TRUE	BubbleRegion_216	0
s633	7366	1	0	0	FALSE	None	0.000954198
s634	13919	1	0	0	FALSE	None	0
s635	245	1	0	0	TRUE	BubbleRegion_218	1
s636	228	1	0	0	TRUE	BubbleRegion_218	1
s637	96	1	0	0	TRUE	BubbleRegion_218	1
s638	54	1	0	0	TRUE	BubbleRegion_218	1
s639	4	0	0	0	TRUE	BubbleRegion_218	0
s640	12	0	0	0	TRUE	BubbleRegion_218	0
s641	686	1	0	0	FALSE	None	0
s642	78	1	0	0	TRUE	BubbleRegion_219	0.8541666666666666
s643	106	1	0	0	FALSE	None	1
s644	42	1	0	0	TRUE	BubbleRegion_220	1
s645	41	1	0	0	TRUE	BubbleRegion_220	1
s646	37	1	0	0	TRUE	BubbleRegion_220	1
s647	89	1	0	0	TRUE	BubbleRegion_220	1
s648	26	0	0	0	TRUE	BubbleRegion_220	0
s649	4	0	0	0	TRUE	BubbleRegion_220	0
s650	3308	1	0	0	FALSE	None	0
s651	13	0	0	0	TRUE	BubbleRegion_221	0
s652	377	1	0	0	TRUE	BubbleRegion_221	0.7435158501440923
s653	116	1	0	0	TRUE	BubbleRegion_221	0.9186046511627907
s654	325	1	0	0	TRUE	BubbleRegion_221	1
s655	3	0	0	0	TRUE	BubbleRegion_221	0
s656	84	1	0	0	TRUE	BubbleRegion_221	1
s657	2	0	0	0	TRUE	BubbleRegion_221	0
s658	24	0	0	0	TRUE	BubbleRegion_221	0
s659	10	0	0	0	TRUE	BubbleRegion_221	0
s660	22	0	0	0	TRUE	BubbleRegion_221	0
s661	27	0	0	0	TRUE	BubbleRegion_221	0
s662	9	0	0	0	TRUE	BubbleRegion_221	0
s663	65	1	0	0	TRUE	BubbleRegion_221	1
s664	28	0	0	0	TRUE	BubbleRegion_221	0
s665	1299	1	0.970843	0.970843	TRUE	BubbleRegion_221	1
s666	26	0	0	0	TRUE	BubbleRegion_221	0
s667	2	0	0	0	TRUE	BubbleRegion_221	0
s668	3	0	0	0	TRUE	BubbleRegion_221	0
s669	17	0	0	0	TRUE	BubbleRegion_221	0
s670	6	0	0	0	TRUE	BubbleRegion_221	0
s671	1330	1	0	0	TRUE	BubbleRegion_221	1
s672	81	1	0	0	TRUE	BubbleRegion_221	1
s673	326	1	0	0	TRUE	BubbleRegion_221	0.9222972972972973
s674	84	1	0	0	TRUE	BubbleRegion_221	1
s675	699	1	0	0	TRUE	BubbleRegion_221	1
s676	96	1	0	0	TRUE	BubbleRegion_221	1
s677	180	1	0	0	TRUE	BubbleRegion_221	1
s678	144	1	0	0	TRUE	BubbleRegion_221	1
s679	713	1	0	0	TRUE	BubbleRegion_221	1
s680	101	1	0	0	TRUE	BubbleRegion_221	1
s681	2977	1	0	0	TRUE	BubbleRegion_221	1
s682	281	1	0	0	TRUE	BubbleRegion_221	1
s683	5	0	0	0	TRUE	BubbleRegion_221	0
s684	1352	1	0.9319213313161876	0.9319213313161876	TRUE	BubbleRegion_221	1
s685	1	0	0	0	TRUE	BubbleRegion_221	0
s686	1	0	0	0	TRUE	BubbleRegion_221	0
s687	966	1	0	0	TRUE	BubbleRegion_221	0.9989316239316239
s688	139	1	0	0	TRUE	BubbleRegion_221	1
s689	63	1	0	0	TRUE	BubbleRegion_221	1
s690	38	1	0	0	TRUE	BubbleRegion_221	1
s691	6	0	0	0	TRUE	BubbleRegion_221	0
s692	2	0	0	0	TRUE	BubbleRegion_221	0
s693	10	0	0	0	TRUE	BubbleRegion_221	0
s694	6	0	0	0	TRUE	BubbleRegion_221	0
s695	5	0	0	0	TRUE	BubbleRegion_221	0
s696	103	1	0	0	TRUE	BubbleRegion_221	1
s697	56	1	0	0	TRUE	BubbleRegion_221	0
s698	209	1	0	0	TRUE	BubbleRegion_221	0
s699	411	1	0	0.4881889763779528	TRUE	BubbleRegion_221	0.9868766404199475
s700	145	1	0	0	TRUE	BubbleRegion_221	0
s701	2423	1	0	0	FALSE	None	0.00752194
s702	96	1	0	0	TRUE	BubbleRegion_222	0
s703	4541	1	0	0	FALSE	None	0
s704	4250	1	0	0	FALSE	None	0
s705	14922	1	0	0	FALSE	None	0.0345152
s706	2	0	0	0	TRUE	BubbleRegion_225	0
s707	53	1	0	0	TRUE	BubbleRegion_225	0
s708	3069	1	0	0	TRUE	BubbleRegion_225	0.9670944389601843
s709	9748	1	0	0	FALSE	None	0.0250051
s710	10	0	0	0	TRUE	BubbleRegion_226	0
s711	59	1	0	0	TRUE	BubbleRegion_226	1
s712	29	0	0	0	TRUE	BubbleRegion_226	0
s713	23	0	0	0	TRUE	BubbleRegion_226	0
s714	129	1	0	0	TRUE	BubbleRegion_226	0.6868686868686869
s715	206	1	0	0	TRUE	BubbleRegion_226	0.9829545454545454
s716	2566	1	0	0	FALSE	None	0
s717	2284	1	0	0	FALSE	None	0
s718	578	1	0	0	TRUE	BubbleRegion_228	0
s719	1499	1	0	0	TRUE	BubbleRegion_228	0
s720	904	1	0	0	FALSE	None	0
s721	359	1	0	0	TRUE	BubbleRegion_229	0.9878419452887538
s722	157	1	0	0	TRUE	BubbleRegion_229	0.984252
s723	10056	1	0	0	FALSE	None	0.000897666
s724	1945	1	0	0	FALSE	None	0.0245431
s725	77	1	0	0	TRUE	BubbleRegion_231	1
s726	2292	1	0	0	FALSE	None	0.000884173
s727	126	1	0	0	TRUE	BubbleRegion_232	0
s728	15	0	0	0	TRUE	BubbleRegion_232	0
s729	75	1	0	0	TRUE	BubbleRegion_232	0
s730	58	1	0	0	FALSE	None	0
s731	72	1	0	0	TRUE	BubbleRegion_233	0
s732	12210	1	0	0	FALSE	None	0.000410711
s733	9	0	0	0	FALSE	None	0
s734	16	0	0	0	TRUE	BubbleRegion_235	0
s735	56	1	0	0	TRUE	BubbleRegion_235	1
s736	38	1	0	0	TRUE	BubbleRegion_235	1
s737	56	1	0	0	TRUE	BubbleRegion_235	1
s738	2	0	0	0	TRUE	BubbleRegion_235	0
s739	15740	1	0	0	FALSE	None	0.000445633
s740	80	1	0	0	TRUE	BubbleRegion_236	0
s741	33058	1	0	0	FALSE	None	0.21745185902870293
s742	4878	1	0	0	FALSE	None	0
s743	1204	1	0	0	TRUE	BubbleRegion_238	0
s744	3428	1	0	0	FALSE	None	0
s745	98	1	0	0	TRUE	BubbleRegion_239	0
s746	12983	1	0	0	FALSE	None	0.000386011
s747	3751	1	0	0	FALSE	None	0
s748	574	1	0	0	TRUE	BubbleRegion_241	0
s749	365	1	0	0	FALSE	None	0
s750	5545	1	0	0	FALSE	None	0
s751	118	1	0	0	TRUE	BubbleRegion_243	0
s752	6813	1	0	0	FALSE	None	0
s753	87	1	0	0	FALSE	None	0
s754	30	0	0	0	TRUE	BubbleRegion_245	0
s755	39	1	0	0	TRUE	BubbleRegion_245	1
s756	29	0	0	0	TRUE	BubbleRegion_245	0
s757	1	0	0	0	TRUE	BubbleRegion_245	0
s758	29	0	0	0	TRUE	BubbleRegion_245	0
s759	19	0	0	0	TRUE	BubbleRegion_245	0
s760	18	0	0	0	TRUE	BubbleRegion_245	0
s761	20	0	0	0	TRUE	BubbleRegion_245	0
s762	3	0	0	0	TRUE	BubbleRegion_245	0
s763	207	1	0	0	TRUE	BubbleRegion_245	0.9717514124293786
s764	69	1	0	0	TRUE	BubbleRegion_245	0.48717948717948717
s765	3	0	0	0	TRUE	BubbleRegion_245	0
s766	10	0	0	0	TRUE	BubbleRegion_245	0
s767	46	1	0	0	TRUE	BubbleRegion_245	1
s768	13	0	0	0	TRUE	BubbleRegion_245	0
s769	56	1	0	0	TRUE	BubbleRegion_245	1
s770	69	1	0	0	TRUE	BubbleRegion_245	1
s771	69	1	0	0	TRUE	BubbleRegion_245	1
s772	262	1	0	0	TRUE	BubbleRegion_245	1
s773	70	1	0	0	TRUE	BubbleRegion_245	0.925
s774	522	1	0	0	TRUE	BubbleRegion_245	1
s775	510	1	0	0	TRUE	BubbleRegion_245	0.9279661016949152
s776	8	0	0	0	TRUE	BubbleRegion_245	0
s777	56	1	0	0	TRUE	BubbleRegion_245	1
s778	11	0	0	0	TRUE	BubbleRegion_245	0
s779	60	1	0	0	TRUE	BubbleRegion_245	1
s780	323	1	0	0	TRUE	BubbleRegion_245	0.3856655290102389
s781	5	0	0	0	TRUE	BubbleRegion_245	0
s782	10	0	0	0	TRUE	BubbleRegion_245	0
s783	270	1	0	0	TRUE	BubbleRegion_245	0.8333333333333334
s784	126	1	0	0	TRUE	BubbleRegion_245	0
s785	264	1	0	0	TRUE	BubbleRegion_245	1
s786	1612	1	0	0	TRUE	BubbleRegion_245	0
s787	4	0	0	0	FALSE	None	0
s788	853	1	0	0	FALSE	None	0.026119402985074626
s789	78	1	0	0	TRUE	BubbleRegion_247	0.4375
s790	2546	1	0	0	FALSE	None	0
s791	2163	1	0	0	FALSE	None	0
s792	925	1	0	0	FALSE	None	0
s793	4812	1	0	0	FALSE	None	0
s794	1087	1	0	0	TRUE	BubbleRegion_251	0
s795	205	1	0	0	FALSE	None	0
s796	18617	1	0	0.0753215	FALSE	None	0.0552537
s797	3931	1	0	0	FALSE	None	0
s798	4600	1	0	0	FALSE	None	0
s799	1444	1	0	0	TRUE	BubbleRegion_255	0
s800	5269	1	0	0	TRUE	BubbleRegion_255	0
s801	541	1	0	0	TRUE	BubbleRegion_255	0
s802	1080	1	0	0	TRUE	BubbleRegion_255	0
s803	1886	1	0	0	TRUE	BubbleRegion_255	0
s804	1192	1	0	0	TRUE	BubbleRegion_255	1
s805	132	1	0	0	TRUE	BubbleRegion_255	1
s806	240	1	0	0	TRUE	BubbleRegion_255	1
s807	914	1	0	0	TRUE	BubbleRegion_255	0.9649321266968326
s808	21	0	0	0	TRUE	BubbleRegion_255	0
s809	441	1	0	0	TRUE	BubbleRegion_255	0.41605839416058393
s810	316	1	0	0	TRUE	BubbleRegion_255	0.6363636363636364
s811	1706	1	0	0	TRUE	BubbleRegion_255	0
s812	3254	1	0	0	FALSE	None	0
s813	157	1	0	0	TRUE	BubbleRegion_256	0
s814	499	1	0	0	TRUE	BubbleRegion_256	0
s815	5331	1	0	0	TRUE	BubbleRegion_256	0.19317109979249197
s816	162	1	0	0	TRUE	BubbleRegion_256	0
s817	2579	1	0	0	FALSE	None	0
s818	63	1	0	0	TRUE	BubbleRegion_257	0
s819	571	1	0	0	FALSE	None	0
s820	3043	1	0	0	TRUE	BubbleRegion_258	0
s821	270	1	0	0	TRUE	BubbleRegion_258	0
s822	244	1	0	0	TRUE	BubbleRegion_258	0
s823	7482	1	0	0	FALSE	None	0
s824	1878	1	0	0	FALSE	None	0
s825	58	1	0	0	TRUE	BubbleRegion_260	0
s826	13407	1	0	0.0743066	FALSE	None	0.0191373
s827	314	1	0	0	TRUE	BubbleRegion_261	1
s828	44	1	0	0	TRUE	BubbleRegion_261	1
s829	413	1	0	0	FALSE	None	1
s830	28	0	0	0	FALSE	None	0
s831	263	1	0	0	TRUE	BubbleRegion_263	0.7081545064377682
s832	377	1	0	0	TRUE	BubbleRegion_263	0.9913544668587896
s833	154	1	0	0	FALSE	None	0
s834	472	1	0	0	TRUE	BubbleRegion_264	0
s835	856	1	0	0	TRUE	BubbleRegion_264	0
s836	1058	1	0	0	TRUE	BubbleRegion_264	0
s837	2559	1	0	0	FALSE	None	0.00830368
s838	1722	1	0	0	FALSE	None	0
s839	27205	1	0	0	FALSE	None	0.037313707451701934
s840	6061	1	0	0	TRUE	BubbleRegion_267	0.18520974962692754
s841	12837	1	0	0	FALSE	None	0.0872179
s842	3521	1	0	0	TRUE	BubbleRegion_268	0
s843	890	1	0	0	FALSE	None	0
s844	770	1	0	0	TRUE	BubbleRegion_269	0.11216216216216217
s845	3419	1	0	0	FALSE	None	0
s846	881	1	0	0	TRUE	BubbleRegion_270	0
s847	4043	1	0	0	FALSE	None	0
s848	2029	1	0	0	TRUE	BubbleRegion_271	0.0030015
s849	2572	1	0	0	FALSE	None	0
s850	4586	1	0	0	FALSE	None	0.11633011413520632
s851	129	1	0	0	TRUE	BubbleRegion_273	0.989899
s852	78	1	0	0	TRUE	BubbleRegion_273	1
s853	43	1	0	0	TRUE	BubbleRegion_273	1
s854	1246	1	0	0	FALSE	None	0.9613486842105263
s855	2536	1	0	0.0937749	FALSE	None	0
s856	4168	1	0	0.1904301594973417	FALSE	None	0.00531658
s857	57	1	0	0	TRUE	BubbleRegion_276	0.8148148148148148
s858	34	1	0	0	FALSE	None	1
s859	57	1	0	0	TRUE	BubbleRegion_277	0.14814814814814814
s860	4458	1	0	0	FALSE	None	0
s861	4729	1	0	0	FALSE	None	0
s862	213	1	0	0	TRUE	BubbleRegion_279	0
s863	3653	1	0	0.4479712945073144	FALSE	None	0.00331217
s864	80	1	0	0	TRUE	BubbleRegion_280	0
s865	1169	1	0	0	FALSE	None	0
s866	1773	1	0	0	TRUE	BubbleRegion_281	0
s867	1728	1	0	0	FALSE	None	0
s868	3	0	0	0	TRUE	BubbleRegion_282	0
s869	1	0	0	0	TRUE	BubbleRegion_282	0
s870	1352	1	0.9319213313161876	0.9319213313161876	TRUE	BubbleRegion_282	1
s871	2	0	0	0	TRUE	BubbleRegion_282	0
s872	121	1	0	0	TRUE	BubbleRegion_282	0.967033
s873	2	0	0	0	TRUE	BubbleRegion_282	0
s874	137	1	0	0	TRUE	BubbleRegion_282	1
s875	177	1	0	0	TRUE	BubbleRegion_282	1
s876	1166	1	0	0	FALSE	None	0
s877	4078	1	0	0	FALSE	None	0
s878	32	1	0	0	FALSE	None	1
s879	34	1	0	0	TRUE	BubbleRegion_285	1
s880	23	0	0	0	TRUE	BubbleRegion_285	0
s881	8872	1	0	0	FALSE	None	0
s882	2274	1	0	0	TRUE	BubbleRegion_286	0
s883	18181	1	0	0	FALSE	None	0.000220374
s884	7	0	0	0	TRUE	BubbleRegion_287	0
s885	20	0	0	0	TRUE	BubbleRegion_287	0
s886	31	1	0	0	TRUE	BubbleRegion_287	1
s887	4147	1	0	0	FALSE	None	0
s888	17513	1	0	0	FALSE	None	0.000686381
s889	54	1	0	0	TRUE	BubbleRegion_289	1
s890	122	1	0	0	TRUE	BubbleRegion_289	0.6086956521739131
s891	13	0	0	0	TRUE	BubbleRegion_289	0
s892	36	1	0	0	TRUE	BubbleRegion_289	1
s893	68	1	0	0	TRUE	BubbleRegion_289	0
s894	145	1	0	0	TRUE	BubbleRegion_289	0
s895	56	1	0	0	TRUE	BubbleRegion_289	0
s896	94	1	0	0	TRUE	BubbleRegion_289	0
s897	5942	1	0	0	FALSE	None	0
s898	1358	1	0.927711	0.927711	TRUE	BubbleRegion_290	1
s899	29878	1	0	0.021341463414634148	FALSE	None	0.021073438756365585
s900	10	0	0	0	TRUE	BubbleRegion_291	0
s901	29	0	0	0	TRUE	BubbleRegion_291	0
s902	6	0	0	0	TRUE	BubbleRegion_291	0
s903	22	0	0	0	TRUE	BubbleRegion_291	0
s904	86	1	0	0	TRUE	BubbleRegion_291	0.3392857142857143
s905	8768	1	0	0	FALSE	None	0
s906	61634	1	0	0	FALSE	None	0
s907	59	1	0	0	TRUE	BubbleRegion_293	0.7931034482758621
s908	53	1	0	0	TRUE	BubbleRegion_293	1
s909	100	1	0	0	TRUE	BubbleRegion_293	0.4339622641509434
s910	5	0	0	0	FALSE	None	0
s911	1	0	0	0	TRUE	BubbleRegion_294	0
s912	1	0	0	0	TRUE	BubbleRegion_294	0
s913	51	1	0	0	TRUE	BubbleRegion_294	1
s914	3257	1	0	0	FALSE	None	0.00154943
s915	710	1	0	0	TRUE	BubbleRegion_295	0
s916	5589	1	0	0	FALSE	None	0
s917	281	1	0	0	TRUE	BubbleRegion_296	0.9920318725099602
s918	3185	1	0	0	FALSE	None	0
s919	4817	1	0	0	TRUE	BubbleRegion_297	0
s920	1358	1	0.927711	0.927711	TRUE	BubbleRegion_297	1
s921	304	1	0	0	TRUE	BubbleRegion_297	0
s922	4063	1	0	0	FALSE	None	0.00173568
s923	190	1	0	0	TRUE	BubbleRegion_298	1
s924	3585	1	0	0	FALSE	None	0
s925	330	1	0	0	TRUE	BubbleRegion_299	0.99
s926	19705	1	0	0	FALSE	None	0.000101652
s927	396	1	0	0	FALSE	None	0
s928	1072	1	0	0	TRUE	BubbleRegion_301	0
s929	448	1	0	0	TRUE	BubbleRegion_301	0
s930	2028	1	0	0.22722722722722724	FALSE	None	0
s931	1022	1	0	0.2590725806451613	TRUE	BubbleRegion_302	0
s932	7841	1	0	0	FALSE	None	0.10984509025732941
s933	8658	1	0	0	FALSE	None	0
s934	9845	1	0	0	FALSE	None	0
s935	1786	1	0	0	FALSE	None	0
s936	1280	1	0	0	FALSE	None	0
s937	644	1	0	0	FALSE	None	0
s938	213	1	0	0	TRUE	BubbleRegion_308	1
s939	12268	1	0	0	FALSE	None	0.032031377676090864
s940	223	1	0	0	TRUE	BubbleRegion_309	0
s941	557	1	0	0	TRUE	BubbleRegion_309	0
s942	205	1	0	0	TRUE	BubbleRegion_309	0.8228571428571428
s943	81	1	0	0	TRUE	BubbleRegion_309	1
s944	76	1	0	0	TRUE	BubbleRegion_309	1
s945	33	1	0	0	TRUE	BubbleRegion_309	1
s946	781	1	0	0	TRUE	BubbleRegion_309	0.996005
s947	1571	1	0	0	TRUE	BubbleRegion_309	0.00519143
s948	2346	1	0	0	TRUE	BubbleRegion_309	0.00345423
s949	335	1	0	0	TRUE	BubbleRegion_309	1
s950	353	1	0	0	TRUE	BubbleRegion_309	1
s951	411	1	0	0	TRUE	BubbleRegion_309	1
s952	27	0	0	0	TRUE	BubbleRegion_309	0
s953	3	0	0	0	TRUE	BubbleRegion_309	0
s954	23	0	0	0	TRUE	BubbleRegion_309	0
s955	42	1	0	0	TRUE	BubbleRegion_309	1
s956	17	0	0	0	TRUE	BubbleRegion_309	0
s957	22	0	0	0	TRUE	BubbleRegion_309	0
s958	4	0	0	0	TRUE	BubbleRegion_309	0
s959	54	1	0	0	TRUE	BubbleRegion_309	1
s960	1283	1	0	0	TRUE	BubbleRegion_309	0.9752593774940144
s961	54	1	0	0	TRUE	BubbleRegion_309	1
s962	22	0	0	0	TRUE	BubbleRegion_309	0
s963	4	0	0	0	TRUE	BubbleRegion_309	0
s964	1353	1	0.9312169312169312	0.9312169312169312	TRUE	BubbleRegion_309	1
s965	26	0	0	0	TRUE	BubbleRegion_309	0
s966	379	1	0	0	TRUE	BubbleRegion_309	1
s967	1292	1	0	0	TRUE	BubbleRegion_309	0.971474
s968	473	1	0	0	TRUE	BubbleRegion_309	0.9954853273137697
s969	388	1	0	0	TRUE	BubbleRegion_309	1
s970	44074	1	0	0	FALSE	None	0.00206612
s971	498	1	0	0	FALSE	None	0
s972	3155	1	0	0	FALSE	None	0.00768
s973	13280	1	0	0	FALSE	None	0
s974	3437	1	0	0	FALSE	None	0
s975	57	1	0	0	TRUE	BubbleRegion_314	0.37037037037037035
s976	17	0	0	0	FALSE	None	0
s977	302	1	0	0	FALSE	None	0
s978	500	1	0	0	TRUE	BubbleRegion_316	0
s979	763	1	0	0	FALSE	None	0.0436562
s980	10312	1	0	0	FALSE	None	0
s981	80	1	0	0	TRUE	BubbleRegion_318	0
s982	13656	1	0	0.0713342	FALSE	None	0.0461617
s983	214	1	0	0	TRUE	BubbleRegion_319	0
s984	2441	1	0	0	FALSE	None	0
s985	273	1	0	0	FALSE	None	0
s986	51615	1	0	0	FALSE	None	0
s987	408	1	0	0	TRUE	BubbleRegion_322	0
s988	45	1	0	0	FALSE	None	0
s989	1358	1	0.927711	0.927711	TRUE	BubbleRegion_323	0.9992469879518072
s990	369	1	0	0	FALSE	None	0
s991	7546	1	0	0	TRUE	BubbleRegion_324	0
s992	2334	1	0	0	FALSE	None	0.00173611
s993	229	1	0	0	TRUE	BubbleRegion_325	0
s994	116	1	0	0	TRUE	BubbleRegion_325	0
s995	40	1	0	0	TRUE	BubbleRegion_325	0
s996	208	1	0	0	FALSE	None	0
s997	147	1	0	0	TRUE	BubbleRegion_326	0.00854701
s998	5709	1	0	0	FALSE	None	0
s999	126	1	0	0	TRUE	BubbleRegion_327	0
s1000	15	0	0	0	FALSE	None	0
s1001	57	1	0	0	TRUE	BubbleRegion_328	0.4444444444444444
s1002	643	1	0	0	FALSE	None	0.00978793
s1003	91	1	0	0	TRUE	BubbleRegion_329	0
s1004	87	1	0	0	TRUE	BubbleRegion_329	0
s1005	272	1	0	0	TRUE	BubbleRegion_329	0
s1006	641	1	0	0	FALSE	None	0
s1007	441	1	0	0	TRUE	BubbleRegion_330	0
s1008	102	1	0	0	FALSE	None	0
s1009	78	1	0	0	TRUE	BubbleRegion_331	0
s1010	5	0	0	0	FALSE	None	0
s1011	142	1	0	0	TRUE	BubbleRegion_332	0
s1012	204	1	0	0	FALSE	None	0
s1013	75	1	0	0	TRUE	BubbleRegion_333	0
s1014	24545	1	0	0.049683867020191716	FALSE	None	0.0548236
s1015	36001	1	0	0	FALSE	None	0.000417003
s1016	61	1	0	0	TRUE	BubbleRegion_335	0
s1017	946	1	0	0	FALSE	None	0.3709856035437431
s1018	14484	1	0	0	FALSE	None	0.00525842
s1019	2756	1	0	0	FALSE	None	0.00110051
s1020	37382	1	0	0	FALSE	None	0
s1021	283	1	0	0	TRUE	BubbleRegion_339	0
s1022	222	1	0	0	TRUE	BubbleRegion_339	0.5416666666666666
s1023	40	1	0	0	TRUE	BubbleRegion_339	1
s1024	312	1	0	0	TRUE	BubbleRegion_339	0
s1025	72	1	0	0	TRUE	BubbleRegion_339	0
s1026	311	1	0	0	TRUE	BubbleRegion_339	0
s1027	21223	1	0	0	FALSE	None	0.00849337
s1028	5619	1	0	0	FALSE	None	0.074253
s1029	1660	1	0	0	TRUE	BubbleRegion_341	0
s1030	58	1	0	0	TRUE	BubbleRegion_341	0
s1031	3507	1	0	0	TRUE	BubbleRegion_341	0.00431406
s1032	5941	1	0	0	FALSE	None	0
s1033	114	1	0	0	TRUE	BubbleRegion_342	0
s1034	1614	1	0	0	FALSE	None	0
s1035	5548	1	0	0	FALSE	None	0
s1036	584	1	0	0	TRUE	BubbleRegion_344	0
s1037	1078	1	0	0	FALSE	None	0
s1038	2095	1	0	0.6328806983511154	TRUE	BubbleRegion_345	0.012609117361784675
s1039	1358	1	0.927711	0.927711	TRUE	BubbleRegion_345	1
s1040	7529	1	0	0.8593145752767035	TRUE	BubbleRegion_345	0.028403787171622882
s1041	1606	1	0	0	FALSE	None	0
s1042	8023	1	0	0.0968347	FALSE	None	0.10621794069811084
s1043	34	1	0	0	TRUE	BubbleRegion_347	1
s1044	21	0	0	0	TRUE	BubbleRegion_347	0
s1045	18	0	0	0	FALSE	None	0
s1046	5329	1	0	0	FALSE	None	0
s1047	51	1	0	0	TRUE	BubbleRegion_349	1
s1048	3	0	0	0	FALSE	None	0
s1049	34	1	0	0	FALSE	None	1
s1050	51	1	0	0	TRUE	BubbleRegion_351	1
s1051	10090	1	0	0	FALSE	None	0
s1052	672	1	0	0	TRUE	BubbleRegion_352	0
s1053	173	1	0	0	FALSE	None	0.2097902097902098
s1054	50	1	0	0	TRUE	BubbleRegion_353	1
s1055	37	1	0	0	TRUE	BubbleRegion_353	1
s1056	16	0	0	0	TRUE	BubbleRegion_353	0
s1057	3	0	0	0	TRUE	BubbleRegion_353	0
s1058	11569	1	0	0	FALSE	None	0.00147326
s1059	1214	1	0	0	FALSE	None	0.4543918918918919
s1060	28425	1	0	0	FALSE	None	0
s1061	5520	1	0	0	FALSE	None	0
s1062	21768	1	0	0	FALSE	None	0.000828043
s1063	2060	1	0	0	TRUE	BubbleRegion_358	0
s1064	62	1	0	0	TRUE	BubbleRegion_358	0
s1065	149	1	0	0	TRUE	BubbleRegion_358	0
s1066	6031	1	0	0	FALSE	None	0.016497250458256958
s1067	12625	1	0	0	FALSE	None	0
s1068	135	1	0	0	TRUE	BubbleRegion_360	0.9904761904761905
s1069	15551	1	0	0.12309775599690483	FALSE	None	0.00386897
s1070	147	1	0	0	TRUE	BubbleRegion_361	0
s1071	1634	1	0	0	FALSE	None	0
s1072	780	1	0	0	TRUE	BubbleRegion_362	1
s1073	246	1	0	0	TRUE	BubbleRegion_362	0.9398148148148148
s1074	478	1	0	0	TRUE	BubbleRegion_362	0.5915178571428571
s1075	88	1	0	0	TRUE	BubbleRegion_362	0.9827586206896551
s1076	1	0	0	0	TRUE	BubbleRegion_362	0
s1077	204	1	0	0.6896551724137931	TRUE	BubbleRegion_362	0.8218390804597702
s1078	3299	1	0	0.4900581217497706	TRUE	BubbleRegion_362	0.00214133
s1079	80	1	0	0	TRUE	BubbleRegion_362	0.1
s1080	214	1	0	0	TRUE	BubbleRegion_362	0.0659341
s1081	29	0	0	0	TRUE	BubbleRegion_362	0
s1082	58	1	0	0	TRUE	BubbleRegion_362	0
s1083	56	1	0	0	TRUE	BubbleRegion_362	0.19230769230769232
s1084	12	0	0	0	TRUE	BubbleRegion_362	0
s1085	24	0	0	0	TRUE	BubbleRegion_362	0
s1086	37	1	0	0	TRUE	BubbleRegion_362	1
s1087	1	0	0	0	TRUE	BubbleRegion_362	0
s1088	12	0	0	0	TRUE	BubbleRegion_362	0
s1089	25	0	0	0	TRUE	BubbleRegion_362	0
s1090	39	1	0	0	TRUE	BubbleRegion_362	1
s1091	36	1	0	0	TRUE	BubbleRegion_362	1
s1092	71	1	0	0	TRUE	BubbleRegion_362	1
s1093	38	1	0	0	TRUE	BubbleRegion_362	1
s1094	35	1	0	0	TRUE	BubbleRegion_362	1
s1095	37	1	0	0	TRUE	BubbleRegion_362	1
s1096	1	0	0	0	TRUE	BubbleRegion_362	0
s1097	30	0	0	0	TRUE	BubbleRegion_362	0
s1098	43	1	0	0	TRUE	BubbleRegion_362	1
s1099	72	1	0	0	TRUE	BubbleRegion_362	1
s1100	29	0	0	0	TRUE	BubbleRegion_362	0
s1101	72	1	0	0	TRUE	BubbleRegion_362	1
s1102	80	1	0	0	TRUE	BubbleRegion_362	1
s1103	148	1	0	0	TRUE	BubbleRegion_362	1
s1104	55	1	0	0	TRUE	BubbleRegion_362	1
s1105	1355	1	0.929811	0.929811	TRUE	BubbleRegion_362	1
s1106	107	1	0	0	TRUE	BubbleRegion_362	1
s1107	27	0	0	0	TRUE	BubbleRegion_362	0
s1108	1	0	0	0	TRUE	BubbleRegion_362	0
s1109	9	0	0	0	TRUE	BubbleRegion_362	0
s1110	73	1	0	0	TRUE	BubbleRegion_362	1
s1111	1	0	0	0	TRUE	BubbleRegion_362	0
s1112	10	0	0	0	TRUE	BubbleRegion_362	0
s1113	15	0	0	0	TRUE	BubbleRegion_362	0
s1114	36	1	0	0	TRUE	BubbleRegion_362	1
s1115	12	0	0	0	TRUE	BubbleRegion_362	0
s1116	25	0	0	0	TRUE	BubbleRegion_362	0
s1117	354	1	0	0	TRUE	BubbleRegion_362	1
s1118	72	1	0	0	TRUE	BubbleRegion_362	1
s1119	1	0	0	0	TRUE	BubbleRegion_362	0
s1120	38	1	0	0	TRUE	BubbleRegion_362	1
s1121	1	0	0	0	TRUE	BubbleRegion_362	0
s1122	19	0	0	0	TRUE	BubbleRegion_362	0
s1123	221	1	0	0	TRUE	BubbleRegion_362	1
s1124	15	0	0	0	TRUE	BubbleRegion_362	0
s1125	3	0	0	0	TRUE	BubbleRegion_362	0
s1126	183	1	0	0	TRUE	BubbleRegion_362	1
s1127	38	1	0	0	TRUE	BubbleRegion_362	1
s1128	71	1	0	0	TRUE	BubbleRegion_362	1
s1129	37	1	0	0	TRUE	BubbleRegion_362	1
s1130	69	1	0	0	TRUE	BubbleRegion_362	1
s1131	1	0	0	0	TRUE	BubbleRegion_362	0
s1132	15	0	0	0	TRUE	BubbleRegion_362	0
s1133	22	0	0	0	TRUE	BubbleRegion_362	0
s1134	34	1	0	0	TRUE	BubbleRegion_362	1
s1135	1	0	0	0	TRUE	BubbleRegion_362	0
s1136	15	0	0	0	TRUE	BubbleRegion_362	0
s1137	76	1	0	0	TRUE	BubbleRegion_362	1
s1138	74	1	0	0	TRUE	BubbleRegion_362	1
s1139	22	0	0	0	TRUE	BubbleRegion_362	0
s1140	1774	1	0	0	TRUE	BubbleRegion_362	1
s1141	355	1	0	0	TRUE	BubbleRegion_362	1
s1142	144	1	0	0	TRUE	BubbleRegion_362	1
s1143	3	0	0	0	TRUE	BubbleRegion_362	0
s1144	676	1	0	0	TRUE	BubbleRegion_362	1
s1145	898	1	0	0	TRUE	BubbleRegion_362	1
s1146	165	1	0	0	TRUE	BubbleRegion_362	1
s1147	78	1	0	0	TRUE	BubbleRegion_362	1
s1148	262	1	0	0	TRUE	BubbleRegion_362	1
s1149	1536	1	0	0	TRUE	BubbleRegion_362	1
s1150	8491	1	0	0	TRUE	BubbleRegion_362	0.9773039032298292
s1151	99	1	0	0	TRUE	BubbleRegion_362	1
s1152	17862	1	0	0	TRUE	BubbleRegion_362	0.998262
s1153	17	0	0	0	TRUE	BubbleRegion_362	0
s1154	33	1	0	0	TRUE	BubbleRegion_362	1
s1155	4	0	0	0	TRUE	BubbleRegion_362	0
s1156	50	1	0	0	TRUE	BubbleRegion_362	1
s1157	58	1	0	0	TRUE	BubbleRegion_362	1
s1158	1788	1	0	0	TRUE	BubbleRegion_362	1
s1159	12902	1	0	0	FALSE	None	0.000543816
s1160	272	1	0	0	TRUE	BubbleRegion_363	0
s1161	446	1	0	0	FALSE	None	0
s1162	20	0	0	0	FALSE	None	0
s1163	7	0	0	0	TRUE	BubbleRegion_365	0
s1164	47	1	0	0	TRUE	BubbleRegion_365	1
s1165	61	1	0	0	TRUE	BubbleRegion_365	0.5483870967741935
s1166	17921	1	0	0	FALSE	None	0.00122967
s1167	57	1	0	0	TRUE	BubbleRegion_366	0.14814814814814814
s1168	5	0	0	0	FALSE	None	0
s1169	2603	1	0	0	FALSE	None	0
s1170	53	1	0	0	TRUE	BubbleRegion_368	1
s1171	9	0	0	0	FALSE	None	0
s1172	44	1	0	0	TRUE	BubbleRegion_369	1
s1173	9	0	0	0	TRUE	BubbleRegion_369	0
s1174	28	0	0	0	FALSE	None	0
s1175	2352	1	0	0.21963824289405684	FALSE	None	0.0951766
s1176	86	1	0	1	TRUE	BubbleRegion_371	0
s1177	485	1	0	1	FALSE	None	0
s1178	887	1	0	0.969662	TRUE	BubbleRegion_372	0.9988331388564761
s1179	4677	1	0	0.051431	FALSE	None	0
s1180	1488	1	0	0	TRUE	BubbleRegion_373	0.000685871
s1181	626	1	0	0	FALSE	None	0
s1182	180	1	0	0	TRUE	BubbleRegion_374	0
s1183	29534	1	0	0.029385845986984814	FALSE	None	0.000372831
s1184	26	0	0	0	FALSE	None	0
s1185	8	0	0	0	TRUE	BubbleRegion_376	0
s1186	56	1	0	0	TRUE	BubbleRegion_376	1
s1187	1	0	0	0	TRUE	BubbleRegion_376	0
s1188	15	0	0	0	TRUE	BubbleRegion_376	0
s1189	54	1	0	0	TRUE	BubbleRegion_376	1
s1190	34	1	0	0	TRUE	BubbleRegion_376	1
s1191	6626	1	0	0	FALSE	None	0
s1192	36	1	0	0	TRUE	BubbleRegion_377	0
s1193	19	0	0	0	TRUE	BubbleRegion_377	0
s1194	17	0	0	0	FALSE	None	0
s1195	55	1	0	0	TRUE	BubbleRegion_378	0.84
s1196	10	0	0	0	FALSE	None	0
s1197	158	1	0	0	TRUE	BubbleRegion_379	0.620253
s1198	11863	1	0	0	FALSE	None	0.0185076
s1199	1311	1	0	0	TRUE	BubbleRegion_380	0.00078064
s1200	38540	1	0	0.0515338	FALSE	None	0.00568846
s1201	6195	1	0	0	FALSE	None	0.00178427
s1202	214	1	0	0	TRUE	BubbleRegion_382	0
s1203	442	1	0	0	TRUE	BubbleRegion_382	0
s1204	343	1	0	0	TRUE	BubbleRegion_382	0
s1205	3816	1	0	0	FALSE	None	0
s1206	431	1	0	0	FALSE	None	0
s1207	55	1	0	0	TRUE	BubbleRegion_384	0
s1208	7459	1	0	0	FALSE	None	0
s1209	26069	1	0	0.0873074	FALSE	None	0.00238251
s1210	7	0	0	0	FALSE	None	0
s1211	34	1	0	0	TRUE	BubbleRegion_387	1
s1212	25	0	0	0	TRUE	BubbleRegion_387	0
s1213	33	1	0	0	TRUE	BubbleRegion_387	1
s1214	25	0	0	0	TRUE	BubbleRegion_387	0
s1215	1	0	0	0	TRUE	BubbleRegion_387	0
s1216	34	1	0	0	TRUE	BubbleRegion_387	1
s1217	25	0	0	0	TRUE	BubbleRegion_387	0
s1218	7236	1	0	0	FALSE	None	0.00874757
s1219	7219	1	0	0	FALSE	None	0.00361664
s1220	9	0	0	0	FALSE	None	0
s1221	42	1	0	0	FALSE	None	1
s1222	15506	1	0	0	FALSE	None	0
s1223	9723	1	0	0	FALSE	None	0
s1224	387	1	0	0	TRUE	BubbleRegion_393	0.00560224
s1225	99	1	0	0	TRUE	BubbleRegion_393	1
s1226	75	1	0	0	TRUE	BubbleRegion_393	1
s1227	329	1	0	0	TRUE	BubbleRegion_393	1
s1228	16	0	0	0	TRUE	BubbleRegion_393	0
s1229	92	1	0	0	TRUE	BubbleRegion_393	0.967742
s1230	210	1	0	0	TRUE	BubbleRegion_393	0
s1231	621	1	0	0	FALSE	None	0.949239
s1232	73	1	0	0	TRUE	BubbleRegion_394	0
s1233	209	1	0	0	TRUE	BubbleRegion_394	0.17318435754189945
s1234	2	0	0	0	TRUE	BubbleRegion_394	0
s1235	342	1	0	0	TRUE	BubbleRegion_394	1
s1236	2	0	0	0	TRUE	BubbleRegion_394	0
s1237	127	1	0	0	TRUE	BubbleRegion_394	1
s1238	472	1	0	0	TRUE	BubbleRegion_394	0.5950226244343891
s1239	211	1	0	0	TRUE	BubbleRegion_394	1
s1240	56	1	0	0	TRUE	BubbleRegion_394	1
s1241	113	1	0	0	TRUE	BubbleRegion_394	0.6987951807228916
s1242	832	1	0	0	TRUE	BubbleRegion_394	0.699501
s1243	1178	1	0	0.41986062717770034	FALSE	None	0.47473867595818814
s1244	72	1	0	1	TRUE	BubbleRegion_395	1
s1245	21314	1	0	0.029787633903401615	FALSE	None	0.035707573764330015
s1246	1319	1	0	0	TRUE	BubbleRegion_396	0
s1247	11611	1	0	0	FALSE	None	0.010448147828339522
s1248	4841	1	0	0	FALSE	None	0.12284348368322594
s1249	2206	1	0	0	FALSE	None	0
s1250	1849	1	0	0	FALSE	None	0
s1251	53	1	0	0	TRUE	BubbleRegion_400	0
s1252	15805	1	0	0	FALSE	None	0.027208727088222237
s1253	7540	1	0	0	FALSE	None	0
s1254	2902	1	0	0	TRUE	BubbleRegion_402	0
s1255	28590	1	0	0	FALSE	None	0.000140056
s1256	385	1	0	0	TRUE	BubbleRegion_403	0.9915492957746479
s1257	5876	1	0	0.20834758809442352	FALSE	None	0.2403352719808416
s1258	174	1	0	0	TRUE	BubbleRegion_404	0
s1259	1037	1	0	0	TRUE	BubbleRegion_404	0
s1260	360	1	0	0	FALSE	None	0
s1261	1811	1	0	0	FALSE	None	0
s1262	284	1	0	0	FALSE	None	0
s1263	1201	1	0	0	FALSE	None	0
s1264	387	1	0	0	TRUE	BubbleRegion_408	1
s1265	76	1	0	0	TRUE	BubbleRegion_408	1
s1266	100	1	0	0	TRUE	BubbleRegion_408	1
s1267	1848	1	0	0	FALSE	None	0.00220022
s1268	382	1	0	0	TRUE	BubbleRegion_409	0.9943181818181818
s1269	7314	1	0	0	FALSE	None	0
s1270	111	1	0	0	TRUE	BubbleRegion_410	0
s1271	199	1	0	0	TRUE	BubbleRegion_410	0
s1272	132	1	0	0	TRUE	BubbleRegion_410	0
s1273	3	0	0	0	TRUE	BubbleRegion_410	0
s1274	55	1	0	0	TRUE	BubbleRegion_410	0
s1275	7045	1	0	0	FALSE	None	0
s1276	847	1	0	0	TRUE	BubbleRegion_411	0
s1277	19059	1	0	0	FALSE	None	0
s1278	581	1	0	0	TRUE	BubbleRegion_412	0.6678765880217786
s1279	14863	1	0	0	FALSE	None	0
s1280	3223	1	0	0	FALSE	None	0
s1281	417	1	0	0	FALSE	None	0
s1282	996	1	0	0	TRUE	BubbleRegion_415	0
s1283	189	1	0	0	TRUE	BubbleRegion_415	0.9811320754716981
s1284	198	1	0	0	TRUE	BubbleRegion_415	0.9821428571428571
s1285	57	1	0	0	TRUE	BubbleRegion_415	0.9259259259259259
s1286	1	0	0	0	TRUE	BubbleRegion_415	0
s1287	1637	1	0	0	FALSE	None	0
s1288	85	1	0	0	TRUE	BubbleRegion_416	0.9454545454545454
s1289	63	1	0	0	TRUE	BubbleRegion_416	1
s1290	245	1	0	0	TRUE	BubbleRegion_416	0.3302325581395349
s1291	2838	1	0.8307484828051247	0.8307484828051247	TRUE	BubbleRegion_416	0.8954821308159137
s1292	68	1	0	0	TRUE	BubbleRegion_416	0
s1293	1115	1	0	0	FALSE	None	0
s1294	87	1	0	0	FALSE	None	0
s1295	3280	1	0	0.30923076923076925	FALSE	None	0.00123077
s1296	35686	1	0	0	FALSE	None	0.000420687
s1297	72	1	0	0	TRUE	BubbleRegion_420	0.2857142857142857
s1298	25	0	0	0	TRUE	BubbleRegion_420	0
s1299	15	0	0	0	TRUE	BubbleRegion_420	0
s1300	13	0	0	0	TRUE	BubbleRegion_420	0
s1301	30	0	0	0	FALSE	None	0
s1302	69284	1	0	0	FALSE	None	0.000202154
s1303	47	1	0	0	TRUE	BubbleRegion_422	1
s1304	37	1	0	0	TRUE	BubbleRegion_422	1
s1305	35	1	0	0	TRUE	BubbleRegion_422	1
s1306	16	0	0	0	TRUE	BubbleRegion_422	0
s1307	49	1	0	0	FALSE	None	1
s1308	63	1	0	0	TRUE	BubbleRegion_423	1
s1309	10040	1	0	0	FALSE	None	0
s1310	177	1	0	0	TRUE	BubbleRegion_424	0
s1311	16778	1	0	0	FALSE	None	0.000238834
s1312	4	0	0	0	TRUE	BubbleRegion_425	0
s1313	58	1	0	0	TRUE	BubbleRegion_425	1
s1314	8	0	0	0	TRUE	BubbleRegion_425	0
s1315	18278	1	0	0	FALSE	None	0.000109601
s1316	39	1	0	0	TRUE	BubbleRegion_426	0.3333333333333333
s1317	250	1	0	0	TRUE	BubbleRegion_426	1
s1318	760	1	0	0	TRUE	BubbleRegion_426	0
s1319	1355	1	0.929811	0.929811	TRUE	BubbleRegion_426	1
s1320	119	1	0	0.8651685393258427	TRUE	BubbleRegion_426	0.5056179775280899
s1321	3471	1	0	0.45800639349026445	FALSE	None	0.14850334205172916
s1322	236	1	0	0	TRUE	BubbleRegion_427	0
s1323	6905	1	0	0	FALSE	None	0
s1324	557	1	0	0	TRUE	BubbleRegion_428	0
s1325	2836	1	0	0	FALSE	None	0.00249465
s1326	4670	1	0	0	FALSE	None	0.034698275862068965
s1327	533	1	0	0	TRUE	BubbleRegion_430	0.5248508946322068
s1328	338	1	0	0	TRUE	BubbleRegion_430	1
s1329	483	1	0	0	TRUE	BubbleRegion_430	1
s1330	194	1	0	0	TRUE	BubbleRegion_430	1
s1331	302	1	0	0	TRUE	BubbleRegion_430	1
s1332	266	1	0	0	TRUE	BubbleRegion_430	1
s1333	145	1	0	0	TRUE	BubbleRegion_430	0.7565217391304347
s1334	2844	1	0	0	TRUE	BubbleRegion_430	0
s1335	9	0	0	0	TRUE	BubbleRegion_430	0
s1336	169	1	0	0	TRUE	BubbleRegion_430	0.5323741007194245
s1337	291	1	0	0	FALSE	None	0.524904
s1338	60	1	0	0	TRUE	BubbleRegion_431	1
s1339	1162	1	0	0	FALSE	None	0.045053003533568906
s1340	129	1	0	0	TRUE	BubbleRegion_432	0
s1341	120	1	0	0	TRUE	BubbleRegion_432	0
s1342	141	1	0	0	TRUE	BubbleRegion_432	0
s1343	649	1	0	0	FALSE	None	0.5121163166397416
s1344	52	1	0	0	TRUE	BubbleRegion_433	1
s1345	53	1	0	0	TRUE	BubbleRegion_433	1
s1346	37	1	0	0	TRUE	BubbleRegion_433	1
s1347	9	0	0	0	TRUE	BubbleRegion_433	0
s1348	53	1	0	0	TRUE	BubbleRegion_433	1
s1349	63	1	0	0	TRUE	BubbleRegion_433	1
s1350	6	0	0	0	TRUE	BubbleRegion_433	0
s1351	4	0	0	0	TRUE	BubbleRegion_433	0
s1352	37	1	0	0	TRUE	BubbleRegion_433	1
s1353	73	1	0	0	TRUE	BubbleRegion_433	1
s1354	15	0	0	0	TRUE	BubbleRegion_433	0
s1355	89	1	0	0	TRUE	BubbleRegion_433	1
s1356	271	1	0	0	TRUE	BubbleRegion_433	0.6970954356846473
s1357	224	1	0	0	TRUE	BubbleRegion_433	0.520619
s1358	9	0	0	0	TRUE	BubbleRegion_433	0
s1359	243	1	0	0	TRUE	BubbleRegion_433	1
s1360	205	1	0	0	TRUE	BubbleRegion_433	1
s1361	14	0	0	0	TRUE	BubbleRegion_433	0
s1362	51	1	0	0	TRUE	BubbleRegion_433	0.8571428571428571
s1363	3	0	0	0	TRUE	BubbleRegion_433	0
s1364	102	1	0	0	TRUE	BubbleRegion_433	1
s1365	405	1	0	0	TRUE	BubbleRegion_433	0.058666666666666666
s1366	186	1	0	0	TRUE	BubbleRegion_433	0
s1367	112	1	0	0	TRUE	BubbleRegion_433	0
s1368	2	0	0	0	TRUE	BubbleRegion_433	0
s1369	82	1	0	0	TRUE	BubbleRegion_433	1
s1370	17	0	0	0	TRUE	BubbleRegion_433	0
s1371	173	1	0	0	TRUE	BubbleRegion_433	0.7132867132867133
s1372	7	0	0	0	TRUE	BubbleRegion_433	0
s1373	310	1	0	0	TRUE	BubbleRegion_433	0
s1374	835	1	0	0	TRUE	BubbleRegion_433	0.00372671
s1375	63	1	0	0	TRUE	BubbleRegion_433	0
s1376	33	1	0	0	TRUE	BubbleRegion_433	0
s1377	54	1	0	0	TRUE	BubbleRegion_433	0
s1378	1290	1	0	0	TRUE	BubbleRegion_433	0.11666666666666667
s1379	290	1	0	0	TRUE	BubbleRegion_433	0
s1380	516	1	0	0	TRUE	BubbleRegion_433	0.12551440329218108
s1381	2346	1	0	0	TRUE	BubbleRegion_433	0.14440589765828274
s1382	12	0	0	0	TRUE	BubbleRegion_433	0
s1383	245	1	0	0	TRUE	BubbleRegion_433	0.0883721
s1384	421	1	0	0	TRUE	BubbleRegion_433	0.00255754
s1385	1017	1	0	0	TRUE	BubbleRegion_433	0.011144883485309016
s1386	43	1	0	0	TRUE	BubbleRegion_433	1
s1387	17	0	0	0	TRUE	BubbleRegion_433	0
s1388	164	1	0	0	TRUE	BubbleRegion_433	0.0671642
s1389	126	1	0	0	TRUE	BubbleRegion_433	0.0625
s1390	1801	1	0	0	TRUE	BubbleRegion_433	0.1513269339356296
s1391	474	1	0	0	TRUE	BubbleRegion_433	0.8288288288288288
s1392	5059	1	0	0.23324716643467885	TRUE	BubbleRegion_433	0.1990455358918274
s1393	425	1	0	0	TRUE	BubbleRegion_433	0.0253165
s1394	309	1	0	0	TRUE	BubbleRegion_433	0
s1395	580	1	0	0	TRUE	BubbleRegion_433	0.0290909
s1396	220	1	0	0	TRUE	BubbleRegion_433	0
s1397	113	1	0	0	TRUE	BubbleRegion_433	0
s1398	479	1	0	0	FALSE	None	0.031180400890868598
s1399	299	1	0	0	TRUE	BubbleRegion_434	0
s1400	699	1	0	0	FALSE	None	0.028400597907324365
s1401	2676	1	0	0	TRUE	BubbleRegion_435	0.2773998488284203
s1402	1120	1	0	0	TRUE	BubbleRegion_435	0.0174312
s1403	1544	1	0	0	TRUE	BubbleRegion_435	0.00726552
s1404	381	1	0	0	FALSE	None	0
s1405	7174	1	0	0	FALSE	None	0.038493840985442326
s1406	68	1	0	0	TRUE	BubbleRegion_437	0
s1407	6710	1	0	0	FALSE	None	0
s1408	83	1	0	0	TRUE	BubbleRegion_438	0
s1409	6213	1	0	0	FALSE	None	0.0014556
s1410	647	1	0	0	TRUE	BubbleRegion_439	0
s1411	5089	1	0	0	FALSE	None	0
s1412	2996	1	0	0	FALSE	None	0
s1413	1154	1	0	0	FALSE	None	0
s1414	1355	1	0.929811	0.929811	TRUE	BubbleRegion_442	1
s1415	3	0	0	0	TRUE	BubbleRegion_442	0
s1416	488	1	0	0	TRUE	BubbleRegion_442	0.537118
s1417	125	1	0	0	FALSE	None	0
s1418	796	1	0	0	FALSE	None	0.12402088772845953
s1419	4309	1	0	0.3147931759756953	FALSE	None	0.00560879
s1420	23	0	0	0	TRUE	BubbleRegion_445	0
s1421	31	1	0	0	TRUE	BubbleRegion_445	0
s1422	128	1	0	0	TRUE	BubbleRegion_445	0.5510204081632653
s1423	279	1	0	0	FALSE	None	0.3493975903614458
s1424	108	1	0	0	TRUE	BubbleRegion_446	0
s1425	21	0	0	0	FALSE	None	0
s1426	213	1	0	0	TRUE	BubbleRegion_447	0
s1427	5	0	0	0	FALSE	None	0
s1428	186	1	0	0	TRUE	BubbleRegion_448	0
s1429	707	1	0	0	FALSE	None	0
s1430	16589	1	0	0	FALSE	None	0.00157014
s1431	26	0	0	0	TRUE	BubbleRegion_450	0
s1432	50	1	0	0	TRUE	BubbleRegion_450	1
s1433	9	0	0	0	TRUE	BubbleRegion_450	0
s1434	24	0	0	0	FALSE	None	0
s1435	57	1	0	0	TRUE	BubbleRegion_451	0.5185185185185185
s1436	20839	1	0	0	FALSE	None	0.000240281
s1437	2	0	0	0	FALSE	None	0
s1438	510	1	0	0	TRUE	BubbleRegion_453	1
s1439	477	1	0	0	TRUE	BubbleRegion_453	1
s1440	1755	1	0	0.1536628945801072	TRUE	BubbleRegion_453	0.0202501
s1441	487	1	0	0.9584245076586433	TRUE	BubbleRegion_453	0
s1442	18	0	0	0	TRUE	BubbleRegion_453	0
s1443	2162	1	0	0.5642589118198874	TRUE	BubbleRegion_453	0.0412758
s1444	27	0	0	0	TRUE	BubbleRegion_453	0
s1445	6622	1	0	0.2958131067961165	FALSE	None	0.0482403
s1446	59	1	0	0	TRUE	BubbleRegion_454	0
s1447	12638	1	0	0	FALSE	None	0
s1448	2045	1	0	0	TRUE	BubbleRegion_455	0
s1449	12051	1	0	0	FALSE	None	0.000999001
s1450	4539	1	0	0.28077178975382566	FALSE	None	0.2683521845198492
s1451	24	0	0	0	TRUE	BubbleRegion_457	0
s1452	22	0	0	0	TRUE	BubbleRegion_457	0
s1453	5910	1	0	0.00357143	FALSE	None	0.0042517
s1454	1358	1	0.927711	0.927711	TRUE	BubbleRegion_458	1
s1455	3148	1	0	0	FALSE	None	0.10166773572803078
s1456	55	1	0	0	TRUE	BubbleRegion_459	1
s1457	4501	1	0	0	FALSE	None	0.0261686
s1458	620	1	0	0	TRUE	BubbleRegion_460	0
s1459	4499	1	0	0	FALSE	None	0
s1460	1749	1	0	0	TRUE	BubbleRegion_461	0
s1461	3056	1	0	0	FALSE	None	0
s1462	56	1	0	0	TRUE	BubbleRegion_462	0.6923076923076923
s1463	17448	1	0	0	FALSE	None	0.00091859
s1464	2	0	0	0	TRUE	BubbleRegion_463	0
s1465	57	1	0	0	TRUE	BubbleRegion_463	1
s1466	84	1	0	0	TRUE	BubbleRegion_463	1
s1467	113	1	0	0	TRUE	BubbleRegion_463	1
s1468	6	0	0	0	TRUE	BubbleRegion_463	0
s1469	78	1	0	0	TRUE	BubbleRegion_463	1
s1470	51	1	0	0	TRUE	BubbleRegion_463	1
s1471	272	1	0	0	TRUE	BubbleRegion_463	1
s1472	63	1	0	0	TRUE	BubbleRegion_463	1
s1473	596	1	0	0	TRUE	BubbleRegion_463	0.5314814814814814
s1474	6	0	0	0	FALSE	None	0
s1475	490	1	0	0	TRUE	BubbleRegion_464	0
s1476	5	0	0	0	TRUE	BubbleRegion_464	0
s1477	177	1	0	0	TRUE	BubbleRegion_464	0
s1478	27	0	0	0	TRUE	BubbleRegion_464	0
s1479	192	1	0	0	TRUE	BubbleRegion_464	0
s1480	282	1	0	0	TRUE	BubbleRegion_464	0
s1481	266	1	0	0	FALSE	None	0.17372881355932204
s1482	7	0	0	0	FALSE	None	0
s1483	273	1	0	0	TRUE	BubbleRegion_466	1
s1484	63	1	0	0	TRUE	BubbleRegion_466	0
s1485	162	1	0	0	TRUE	BubbleRegion_466	0
s1486	27	0	0	0	TRUE	BubbleRegion_466	0
s1487	4	0	0	0	FALSE	None	0
s1488	23	0	0	0	TRUE	BubbleRegion_467	0
s1489	784	1	0	0	FALSE	None	0.47480106100795755
s1490	238	1	0	0	TRUE	BubbleRegion_468	0.9903846153846154
s1491	78	1	0	0	TRUE	BubbleRegion_468	0.8541666666666666
s1492	360	1	0	0	TRUE	BubbleRegion_468	0.31212121212121213
s1493	158	1	0	0	TRUE	BubbleRegion_468	0.398438
s1494	299	1	0	0	TRUE	BubbleRegion_468	0.3382899628252788
s1495	8	0	0	0	TRUE	BubbleRegion_468	0
s1496	56	1	0	0	TRUE	BubbleRegion_468	0
s1497	28	0	0	0	TRUE	BubbleRegion_468	0
s1498	64	1	0	0	TRUE	BubbleRegion_468	1
s1499	31	1	0	0	TRUE	BubbleRegion_468	1
s1500	56	1	0	0	TRUE	BubbleRegion_468	0.8846153846153846
s1501	10	0	0	0	TRUE	BubbleRegion_468	0
s1502	5	0	0	0	TRUE	BubbleRegion_468	0
s1503	7	0	0	0	TRUE	BubbleRegion_468	0
s1504	5	0	0	0	TRUE	BubbleRegion_468	0
s1505	64	1	0	0	TRUE	BubbleRegion_468	0.14705882352941177
s1506	14	0	0	0	FALSE	None	0
s1507	87	1	0	0	TRUE	BubbleRegion_469	0.21052631578947367
s1508	180	1	0	0	FALSE	None	0
s1509	166	1	0	0	TRUE	BubbleRegion_470	0.014705882352941176
s1510	119	1	0	0	TRUE	BubbleRegion_470	0
s1511	13	0	0	0	TRUE	BubbleRegion_470	0
s1512	52	1	0	0	FALSE	None	0.22727272727272727
s1513	201	1	0	0	TRUE	BubbleRegion_471	0.5497076023391813
s1514	116	1	0	0	FALSE	None	1
s1515	209	1	0	0	TRUE	BubbleRegion_472	1
s1516	60	1	0	0	TRUE	BubbleRegion_472	0.16666666666666666
s1517	69	1	0	0	TRUE	BubbleRegion_472	1
s1518	19	0	0	0	TRUE	BubbleRegion_472	0
s1519	124	1	0	0	TRUE	BubbleRegion_472	1
s1520	122	1	0	0	TRUE	BubbleRegion_472	0.9347826086956522
s1521	269	1	0	0	TRUE	BubbleRegion_472	0.7489539748953975
s1522	71	1	0	0	TRUE	BubbleRegion_472	0.9512195121951219
s1523	63	1	0	0	FALSE	None	1
s1524	88	1	0	0	TRUE	BubbleRegion_473	1
s1525	188	1	0	0	TRUE	BubbleRegion_473	1
s1526	93	1	0	0	TRUE	BubbleRegion_473	1
s1527	72	1	0	0	TRUE	BubbleRegion_473	1
s1528	8	0	0	0	TRUE	BubbleRegion_473	0
s1529	107	1	0	0	TRUE	BubbleRegion_473	1
s1530	58	1	0	0	TRUE	BubbleRegion_473	1
s1531	59	1	0	0	TRUE	BubbleRegion_473	1
s1532	24	0	0	0	TRUE	BubbleRegion_473	0
s1533	6	0	0	0	TRUE	BubbleRegion_473	0
s1534	223	1	0	0	TRUE	BubbleRegion_473	1
s1535	7	0	0	0	TRUE	BubbleRegion_473	0
s1536	608	1	0	0	TRUE	BubbleRegion_473	0.7474048442906575
s1537	11	0	0	0	FALSE	None	0
s1538	66	1	0	0	TRUE	BubbleRegion_474	0
s1539	72	1	0	0	FALSE	None	0
s1540	84	1	0	0	TRUE	BubbleRegion_475	0
s1541	84	1	0	0	TRUE	BubbleRegion_475	0
s1542	12	0	0	0	TRUE	BubbleRegion_475	0
s1543	522	1	0	0	FALSE	None	0
s1544	1227	1	0	0	TRUE	BubbleRegion_476	0
s1545	2480	1	0	0	FALSE	None	0.00204583
s1546	328	1	0	0	TRUE	BubbleRegion_477	0
s1547	13	0	0	0	FALSE	None	0
s1548	53	1	0	0	FALSE	None	1
s1549	53	1	0	0	TRUE	BubbleRegion_479	1
s1550	18	0	0	0	FALSE	None	0
s1551	39	1	0	0	TRUE	BubbleRegion_480	1
s1552	76	1	0	0	FALSE	None	1
s1553	12	0	0	0	FALSE	None	0
s1554	3	0	0	0	TRUE	BubbleRegion_482	0
s1555	42	1	0	0	TRUE	BubbleRegion_482	1
s1556	172	1	0	0	TRUE	BubbleRegion_482	0.9788732394366197
s1557	108	1	0	0	TRUE	BubbleRegion_482	0.7564102564102564
s1558	66	1	0	0	TRUE	BubbleRegion_482	1
s1559	16	0	0	0	TRUE	BubbleRegion_482	0
s1560	4	0	0	0	TRUE	BubbleRegion_482	0
s1561	4	0	0	0	TRUE	BubbleRegion_482	0
s1562	62	1	0	0	TRUE	BubbleRegion_482	1
s1563	43	1	0	0	TRUE	BubbleRegion_482	1
s1564	81	1	0	0	TRUE	BubbleRegion_482	1
s1565	25	0	0	0	TRUE	BubbleRegion_482	0
s1566	398	1	0	0	TRUE	BubbleRegion_482	0
s1567	203	1	0	0	FALSE	None	0
s1568	96	1	0	0	TRUE	BubbleRegion_483	0
s1569	192	1	0	0	FALSE	None	0
s1570	73	1	0	0	TRUE	BubbleRegion_484	0
s1571	32	1	0	0	TRUE	BubbleRegion_484	0
s1572	5	0	0	0	TRUE	BubbleRegion_484	0
s1573	23	0	0	0	TRUE	BubbleRegion_484	0
s1574	7	0	0	0	TRUE	BubbleRegion_484	0
s1575	35	1	0	0	TRUE	BubbleRegion_484	0.8
s1576	168	1	0	0	TRUE	BubbleRegion_484	0.014492753623188406
s1577	99	1	0	0	TRUE	BubbleRegion_484	0
s1578	109	1	0	0	TRUE	BubbleRegion_484	0
s1579	9	0	0	0	TRUE	BubbleRegion_484	0
s1580	223	1	0	0	TRUE	BubbleRegion_484	0.36787564766839376
s1581	81	1	0	0	TRUE	BubbleRegion_484	0
s1582	7	0	0	0	TRUE	BubbleRegion_484	0
s1583	13	0	0	0	TRUE	BubbleRegion_484	0
s1584	364	1	0	0	TRUE	BubbleRegion_484	0.5059880239520959
s1585	10	0	0	0	TRUE	BubbleRegion_484	0
s1586	94	1	0	0	TRUE	BubbleRegion_484	0.921875
s1587	5	0	0	0	TRUE	BubbleRegion_484	0
s1588	59	1	0	0	TRUE	BubbleRegion_484	0
s1589	29	0	0	0	TRUE	BubbleRegion_484	0
s1590	50	1	0	0	FALSE	None	0
s1591	9	0	0	0	TRUE	BubbleRegion_485	0
s1592	77	1	0	0	TRUE	BubbleRegion_485	0
s1593	34	1	0	0	TRUE	BubbleRegion_485	0
s1594	179	1	0	0	TRUE	BubbleRegion_485	0
s1595	300	1	0	0	TRUE	BubbleRegion_485	0
s1596	20	0	0	0	FALSE	None	0
s1597	1284	1	0	0	TRUE	BubbleRegion_486	0.3588516746411483
s1598	78	1	0	0	TRUE	BubbleRegion_486	0.8541666666666666
s1599	110	1	0	0	TRUE	BubbleRegion_486	0.975
s1600	56	1	0	0	TRUE	BubbleRegion_486	1
s1601	133	1	0	0	TRUE	BubbleRegion_486	1
s1602	16	0	0	0	TRUE	BubbleRegion_486	0
s1603	124	1	0	0	TRUE	BubbleRegion_486	0.5
s1604	15	0	0	0	TRUE	BubbleRegion_486	0
s1605	42	1	0	0	TRUE	BubbleRegion_486	1
s1606	6	0	0	0	TRUE	BubbleRegion_486	0
s1607	6	0	0	0	TRUE	BubbleRegion_486	0
s1608	66	1	0	0	TRUE	BubbleRegion_486	1
s1609	55	1	0	0	TRUE	BubbleRegion_486	1
s1610	20	0	0	0	TRUE	BubbleRegion_486	0
s1611	9	0	0	0	TRUE	BubbleRegion_486	0
s1612	3	0	0	0	TRUE	BubbleRegion_486	0
s1613	75	1	0	0	TRUE	BubbleRegion_486	1
s1614	254	1	0	0	TRUE	BubbleRegion_486	1
s1615	8	0	0	0	TRUE	BubbleRegion_486	0
s1616	210	1	0	0	TRUE	BubbleRegion_486	1
s1617	67	1	0	0	TRUE	BubbleRegion_486	0.9459459459459459
s1618	34	1	0	0	TRUE	BubbleRegion_486	0
s1619	10	0	0	0	TRUE	BubbleRegion_486	0
s1620	17	0	0	0	TRUE	BubbleRegion_486	0
s1621	68	1	0	0	TRUE	BubbleRegion_486	0.6578947368421053
s1622	105	1	0	0	TRUE	BubbleRegion_486	1
s1623	429	1	0	0	TRUE	BubbleRegion_486	0.7242268041237113
s1624	2	0	0	0	TRUE	BubbleRegion_486	0
s1625	14	0	0	0	TRUE	BubbleRegion_486	0
s1626	108	1	0	0	TRUE	BubbleRegion_486	1
s1627	81	1	0	0	TRUE	BubbleRegion_486	1
s1628	16	0	0	0	TRUE	BubbleRegion_486	0
s1629	115	1	0	0	TRUE	BubbleRegion_486	1
s1630	160	1	0	0	TRUE	BubbleRegion_486	1
s1631	27	0	0	0	TRUE	BubbleRegion_486	0
s1632	6	0	0	0	TRUE	BubbleRegion_486	0
s1633	87	1	0	0	TRUE	BubbleRegion_486	1
s1634	231	1	0	0	TRUE	BubbleRegion_486	0.9791666666666666
s1635	92	1	0	0	TRUE	BubbleRegion_486	1
s1636	18	0	0	0	TRUE	BubbleRegion_486	0
s1637	137	1	0	0	TRUE	BubbleRegion_486	1
s1638	32	1	0	0	TRUE	BubbleRegion_486	0.5
s1639	198	1	0	0	TRUE	BubbleRegion_486	0.7380952380952381
s1640	72	1	0	0	TRUE	BubbleRegion_486	1
s1641	23	0	0	0	TRUE	BubbleRegion_486	0
s1642	11	0	0	0	TRUE	BubbleRegion_486	0
s1643	163	1	0	0	TRUE	BubbleRegion_486	1
s1644	839	1	0	0	TRUE	BubbleRegion_486	0.9752781211372065
s1645	2078	1	0	0	FALSE	None	0.219727
s1646	1298	1	0	0	TRUE	BubbleRegion_487	0.00709779
s1647	17364	1	0	0	FALSE	None	0.00346141
s1648	26975	1	0	0	FALSE	None	0
s1649	60	1	0	0	TRUE	BubbleRegion_489	0
s1650	350	1	0	0	FALSE	None	0
s1651	294	1	0	0	TRUE	BubbleRegion_490	0
s1652	18825	1	0	0	FALSE	None	0
s1653	590	1	0	0	TRUE	BubbleRegion_491	0
s1654	2722	1	0	0	FALSE	None	0
s1655	65	1	0	0	TRUE	BubbleRegion_492	0
s1656	5358	1	0	0	FALSE	None	0
s1657	128	1	0	0	TRUE	BubbleRegion_493	0
s1658	4654	1	0	0	FALSE	None	0
s1659	72	1	0	0	TRUE	BubbleRegion_494	0
s1660	866	1	0	0	FALSE	None	0
s1661	78	1	0	0	TRUE	BubbleRegion_495	0
s1662	20361	1	0	0	FALSE	None	0.000196744
s1663	111	1	0	0	TRUE	BubbleRegion_496	1
s1664	99	1	0	0	TRUE	BubbleRegion_496	1
s1665	123	1	0	0	TRUE	BubbleRegion_496	1
s1666	222	1	0	0	FALSE	None	1
s1667	3297	1	0	0	FALSE	None	0.000612182
s1668	105	1	0	0	TRUE	BubbleRegion_498	0
s1669	1452	1	0	0	TRUE	BubbleRegion_498	0
s1670	4337	1	0	0	TRUE	BubbleRegion_498	0.12537729277919665
s1671	12878	1	0	0	FALSE	None	0.000544832
s1672	2200	1	0	0.6940092165898617	TRUE	BubbleRegion_499	0.017511520737327188
s1673	47	1	0	0	TRUE	BubbleRegion_499	0.7647058823529411
s1674	9634	1	0	0.12494793835901707	FALSE	None	0.00645564
s1675	23	0	0	0	TRUE	BubbleRegion_500	0
s1676	34	1	0	0	TRUE	BubbleRegion_500	1
s1677	442	1	0	0	FALSE	None	0.0412621
s1678	764	1	0	0	TRUE	BubbleRegion_501	0
s1679	3325	1	0	0	FALSE	None	0
s1680	842	1	0	0	TRUE	BubbleRegion_502	0
s1681	79	1	0	0	FALSE	None	0
s1682	1345	1	0	0	FALSE	None	0
s1683	488	1	0	0	FALSE	None	0
s1684	54	1	0	0	TRUE	BubbleRegion_505	0
s1685	26046	1	0	0	FALSE	None	0.000115318
s1686	9	0	0	0	TRUE	BubbleRegion_506	0
s1687	39	1	0	0	TRUE	BubbleRegion_506	1
s1688	1	0	0	0	TRUE	BubbleRegion_506	0
s1689	8	0	0	0	TRUE	BubbleRegion_506	0
s1690	59	1	0	0	FALSE	None	1
s1691	34434	1	0	0	FALSE	None	0
s1692	57	1	0	0	TRUE	BubbleRegion_508	1
s1693	33	1	0	0	TRUE	BubbleRegion_508	1
s1694	1224	1	0	0	FALSE	None	0
s1695	59	1	0	0	TRUE	BubbleRegion_509	1
s1696	58	1	0	0	TRUE	BubbleRegion_509	1
s1697	1	0	0	0	TRUE	BubbleRegion_509	0
s1698	18	0	0	0	TRUE	BubbleRegion_509	0
s1699	28855	1	0	0	FALSE	None	0.000104076
s1700	189	1	0	0	TRUE	BubbleRegion_510	1
s1701	2905	1	0	0	FALSE	None	0
s1702	373	1	0	0	TRUE	BubbleRegion_511	0
s1703	1110	1	0	0	TRUE	BubbleRegion_511	0.39444444444444443
s1704	4681	1	0	0	FALSE	None	0
s1705	60	1	0	0	TRUE	BubbleRegion_512	0
s1706	3323	1	0	0.0595202	FALSE	None	0
s1707	6614	1	0	0.0490583	FALSE	None	0
s1708	3589	1	0	0	FALSE	None	0
s1709	756	1	0	0	TRUE	BubbleRegion_515	0
s1710	3442	1	0	0	FALSE	None	0
s1711	89	1	0	0	TRUE	BubbleRegion_516	1
s1712	18941	1	0	0.017291523451959178	FALSE	None	0.000634551
s1713	89	1	0	0	TRUE	BubbleRegion_517	0
s1714	20930	1	0	0	FALSE	None	0
s1715	6450	1	0	0.20327102803738317	FALSE	None	0.22133956386292836
s1716	90	1	0	0	TRUE	BubbleRegion_519	0
s1717	24582	1	0	0	FALSE	None	0.0066797
s1718	10325	1	0	0	FALSE	None	0.000777076
s1719	4367	1	0	0	TRUE	BubbleRegion_521	0
s1720	11540	1	0	0.15456125108601215	FALSE	None	0.016507384882710686
s1721	540	1	0	0	FALSE	None	0
s1722	879	1	0	0	TRUE	BubbleRegion_523	0
s1723	6311	1	0	0	FALSE	None	0
s1724	2186	1	0	0.2323747680890538	FALSE	None	0.4642857142857143
s1725	18025	1	0	0	FALSE	None	0.00655738
s1726	2077	1	0	0	FALSE	None	0.0405471
s1727	8509	1	0	0	FALSE	None	0.00483548
s1728	39	1	0	0	TRUE	BubbleRegion_528	1
s1729	14	0	0	0	TRUE	BubbleRegion_528	0
s1730	7	0	0	0	FALSE	None	0
s1731	4473	1	0	0	FALSE	None	0
s1732	51	1	0	0	TRUE	BubbleRegion_530	0.047619047619047616
s1733	20	0	0	0	FALSE	None	0
s1734	5594	1	0	0	FALSE	None	0.0026959
s1735	81	1	0	0	TRUE	BubbleRegion_532	0
s1736	11795	1	0	0	FALSE	None	0
s1737	122	1	0	0	TRUE	BubbleRegion_533	0
s1738	234	1	0	0	TRUE	BubbleRegion_533	0
s1739	481	1	0	0	TRUE	BubbleRegion_533	0
s1740	428	1	0	0	TRUE	BubbleRegion_533	0
s1741	299	1	0	0	TRUE	BubbleRegion_533	0
s1742	3226	1	0	0	FALSE	None	0
s1743	83	1	0	0	TRUE	BubbleRegion_534	0
s1744	10575	1	0	0	FALSE	None	0.020294
s1745	25249	1	0	0	FALSE	None	0.00257742
s1746	180	0.02	0	0	TRUE	BubbleRegion_17	0.9733333333333334
s1747	527	0.0241449	0	0	TRUE	BubbleRegion_31	0.00603622
s1748	72	0	0	0	TRUE	BubbleRegion_31	0
s1749	62	0	0	0	TRUE	BubbleRegion_31	0
s1750	96	0	0	0	TRUE	BubbleRegion_31	0
s1751	1612	0.1504424778761062	0	0	TRUE	BubbleRegion_31	0.6991150442477876
s1752	31	0	0	0	TRUE	BubbleRegion_31	1
s1753	9	0	0	0	TRUE	BubbleRegion_31	0
s1754	69	0	0	0	TRUE	BubbleRegion_31	1
s1755	298	0.022388059701492536	0	0	TRUE	BubbleRegion_31	1
s1756	81	0	0	0	TRUE	BubbleRegion_31	1
s1757	67	0	0	0	TRUE	BubbleRegion_31	1
s1758	273	0.6172839506172839	0	0	TRUE	BubbleRegion_31	0.6172839506172839
s1759	56	1	0	0	TRUE	BubbleRegion_62	1
s1760	56	1	0	0	TRUE	BubbleRegion_62	1
s1761	207	0.8020833333333334	0	0	TRUE	BubbleRegion_67	0.8020833333333334
s1762	36	1	0	0	TRUE	BubbleRegion_69	1
s1763	25	0	0	0	TRUE	BubbleRegion_69	0
s1764	117	0.7833333333333333	0	0	TRUE	BubbleRegion_69	1
s1765	115	1	0	0	TRUE	BubbleRegion_69	1
s1766	1	0	0	0	TRUE	BubbleRegion_69	0
s1767	170	0.7758620689655172	0	0	TRUE	BubbleRegion_69	1
s1768	21	0	0	0	TRUE	BubbleRegion_70	0
s1769	63	0.2727272727272727	0	0	TRUE	BubbleRegion_70	0.24242424242424243
s1770	533	0	0	0	TRUE	BubbleRegion_82	0
s1771	2	0	0	0	TRUE	BubbleRegion_88	0
s1772	4	0	0	0	TRUE	BubbleRegion_88	0
s1773	54	0.9166666666666666	0	0	TRUE	BubbleRegion_88	1
s1774	102	0.7962962962962963	0	0	TRUE	BubbleRegion_88	1
s1775	1339	0.8808250572956455	0	0	TRUE	BubbleRegion_93	0.4881588999236058
s1776	308	1	0	0	TRUE	BubbleRegion_93	1
s1777	161	0.366412	0	0	TRUE	BubbleRegion_93	0.549618
s1778	139	0.00917431	0	0	TRUE	BubbleRegion_93	0.00917431
s1779	38	0	0	0	TRUE	BubbleRegion_93	0
s1780	34	0	0	0	TRUE	BubbleRegion_93	1
s1781	71	0	0	0	TRUE	BubbleRegion_93	0.4878048780487805
s1782	84	0.2962962962962963	0	0	TRUE	BubbleRegion_103	0.2962962962962963
s1783	6	0	0	0	TRUE	BubbleRegion_109	0
s1784	1	0	0	0	TRUE	BubbleRegion_109	0
s1785	46	1	0	0	TRUE	BubbleRegion_109	1
s1786	25	0	0	0	TRUE	BubbleRegion_123	0
s1787	102	0	0	0	TRUE	BubbleRegion_123	1
s1788	1	0	0	0	TRUE	BubbleRegion_129	0
s1789	19	0	0	0	TRUE	BubbleRegion_129	0
s1790	125	0	0	0	TRUE	BubbleRegion_129	1
s1791	4381	0.23098138358997933	0	0	TRUE	BubbleRegion_149	0.13996782348885314
s1792	56	0.9230769230769231	0	0	TRUE	BubbleRegion_152	0.9230769230769231
s1793	207	0.672316	0	0	TRUE	BubbleRegion_175	0.672316
s1794	4	0	0	0	TRUE	BubbleRegion_178	0
s1795	88	0	0	0	TRUE	BubbleRegion_178	0
s1796	27	0	0	0	TRUE	BubbleRegion_178	0
s1797	7	0	0	0	TRUE	BubbleRegion_178	0
s1798	12	0	0	0	TRUE	BubbleRegion_178	0
s1799	53	0.9130434782608695	0	0	TRUE	BubbleRegion_179	0.5217391304347826
s1800	1045	0	0	0	TRUE	BubbleRegion_193	0
s1801	1108	0	0	0	TRUE	BubbleRegion_193	0
s1802	57	1	0	0	TRUE	BubbleRegion_199	1
s1803	114	0.6842105263157895	0	0	TRUE	BubbleRegion_199	0.47368421052631576
s1804	9	0	0	0	TRUE	BubbleRegion_215	0
s1805	57	0.8518518518518519	0	0	TRUE	BubbleRegion_215	0.8518518518518519
s1806	14	0	0	0	TRUE	BubbleRegion_215	0
s1807	60	1	0	0	TRUE	BubbleRegion_215	1
s1808	39	1	0	0	TRUE	BubbleRegion_215	1
s1809	49	1	0	0	TRUE	BubbleRegion_215	1
s1810	4	0	0	0	TRUE	BubbleRegion_218	0
s1811	55	1	0	0	TRUE	BubbleRegion_218	1
s1812	61	1	0	0	TRUE	BubbleRegion_218	1
s1813	49	1	0	0	TRUE	BubbleRegion_218	1
s1814	281	1	0	0	TRUE	BubbleRegion_218	0.88
s1815	78	1	0	0	TRUE	BubbleRegion_220	1
s1816	168	0	0	0	TRUE	BubbleRegion_221	1
s1817	2009	0	0	0	TRUE	BubbleRegion_221	0
s1818	4518	0	0	0	TRUE	BubbleRegion_221	0
s1819	110	0	0	0	TRUE	BubbleRegion_221	0
s1820	96	0	0	0	TRUE	BubbleRegion_221	1
s1821	256	0	0	0	TRUE	BubbleRegion_221	1
s1822	231	0	0	0	TRUE	BubbleRegion_221	1
s1823	370	0.7529411764705882	0	0	TRUE	BubbleRegion_221	0.7529411764705882
s1824	21	0	0	0	TRUE	BubbleRegion_245	0
s1825	31	1	0	0	TRUE	BubbleRegion_245	1
s1826	69	0.1794871794871795	0	0	TRUE	BubbleRegion_245	0.9743589743589743
s1827	176	0.5507246376811594	0	0	TRUE	BubbleRegion_245	1
s1828	31	1	0	0	TRUE	BubbleRegion_245	1
s1829	62	0	0	0	TRUE	BubbleRegion_245	1
s1830	138	0.2608695652173913	0	0	TRUE	BubbleRegion_245	1
s1831	22	0	0	0	TRUE	BubbleRegion_245	0
s1832	69	0.41025641025641024	0	0	TRUE	BubbleRegion_245	1
s1833	218	0.8776595744680851	0	0	TRUE	BubbleRegion_245	0.40425531914893614
s1834	15	0	0	0	TRUE	BubbleRegion_245	0
s1835	76	1	0	0	TRUE	BubbleRegion_245	1
s1836	78	0.9166666666666666	0	0	TRUE	BubbleRegion_245	1
s1837	1	0	0	0	TRUE	BubbleRegion_245	0
s1838	19	0	0	0	TRUE	BubbleRegion_245	0
s1839	32	1	0	0	TRUE	BubbleRegion_245	1
s1840	60	0.2	0	0	TRUE	BubbleRegion_245	1
s1841	15	0	0	0	TRUE	BubbleRegion_245	0
s1842	154	1	0	0	TRUE	BubbleRegion_245	1
s1843	143	1	0	0	TRUE	BubbleRegion_245	1
s1844	4	0	0	0	TRUE	BubbleRegion_245	0
s1845	57	1	0	0	TRUE	BubbleRegion_245	0.4444444444444444
s1846	15	0	0	0	TRUE	BubbleRegion_245	0
s1847	45	0	0	0	TRUE	BubbleRegion_245	1
s1848	2	0	0	0	TRUE	BubbleRegion_245	0
s1849	2321	0	0	0	TRUE	BubbleRegion_255	0
s1850	382	0	0	0	TRUE	BubbleRegion_255	0
s1851	1793	0	0	0	TRUE	BubbleRegion_255	0.1650595575723199
s1852	471	0	0	0	TRUE	BubbleRegion_265	0
s1853	1	0	0	0	TRUE	BubbleRegion_265	0
s1854	73	0	0	0	TRUE	BubbleRegion_265	0.8837209302325582
s1855	346	0	0	0	TRUE	BubbleRegion_265	0.8860759493670886
s1856	98	0	0	0	TRUE	BubbleRegion_265	1
s1857	4011	0.00602864	0	0	TRUE	BubbleRegion_265	0.00527506
s1858	68	0	0	0	TRUE	BubbleRegion_278	0
s1859	1443	0.9504600141542817	0	0.8181174805378627	TRUE	BubbleRegion_307	0.9497523000707714
s1860	222	0	0	0	TRUE	BubbleRegion_309	1
s1861	162	0.5454545454545454	0	0	TRUE	BubbleRegion_309	1
s1862	306	1	0	0	TRUE	BubbleRegion_309	1
s1863	63	0.6060606060606061	0	0	TRUE	BubbleRegion_309	0.6060606060606061
s1864	43	1	0	0	TRUE	BubbleRegion_309	1
s1865	54	1	0	0	TRUE	BubbleRegion_312	1
s1866	55	1	0	0	TRUE	BubbleRegion_348	0.36
s1867	72	0.23809523809523808	0	0	TRUE	BubbleRegion_362	1
s1868	297	0.12195121951219512	0	0	TRUE	BubbleRegion_362	0.5772357723577236
s1869	39	0	0	0	TRUE	BubbleRegion_362	1
s1870	73	0.16279069767441862	0	0	TRUE	BubbleRegion_362	1
s1871	41	0	0	0	TRUE	BubbleRegion_362	1
s1872	37	0	0	0	TRUE	BubbleRegion_362	1
s1873	38	0	0	0	TRUE	BubbleRegion_362	1
s1874	72	1	0	0	TRUE	BubbleRegion_362	1
s1875	7	0	0	0	TRUE	BubbleRegion_362	0
s1876	9	0	0	0	TRUE	BubbleRegion_362	0
s1877	21	0	0	0	TRUE	BubbleRegion_362	0
s1878	242	1	0	0	TRUE	BubbleRegion_362	1
s1879	16	0	0	0	TRUE	BubbleRegion_362	0
s1880	133	1	0	0	TRUE	BubbleRegion_362	1
s1881	370	1	0	0	TRUE	BubbleRegion_362	1
s1882	336	0.5376344086021505	0	0	TRUE	BubbleRegion_362	0.5304659498207885
s1883	71	1	0	0	TRUE	BubbleRegion_362	1
s1884	344	0.19863013698630136	0	0	TRUE	BubbleRegion_362	0.6541095890410958
s1885	133	0.13592233009708737	0	0	TRUE	BubbleRegion_362	1
s1886	10	0	0	0	TRUE	BubbleRegion_362	0
s1887	62	0	0	0	TRUE	BubbleRegion_362	1
s1888	57	1	0	0	TRUE	BubbleRegion_367	0.8148148148148148
s1889	53	1	0	0	TRUE	BubbleRegion_370	0.5652173913043478
s1890	5	0	0	0	TRUE	BubbleRegion_381	0
s1891	1	0	0	0	TRUE	BubbleRegion_381	0
s1892	165	1	0	0	TRUE	BubbleRegion_381	1
s1893	24	0	0	0	TRUE	BubbleRegion_387	0
s1894	33	1	0	0	TRUE	BubbleRegion_387	1
s1895	56	1	0	0	TRUE	BubbleRegion_391	1
s1896	68	0	0	0	TRUE	BubbleRegion_399	0
s1897	416	0.9533678756476683	0	0	TRUE	BubbleRegion_412	0.9533678756476683
s1898	88	1	0	0	TRUE	BubbleRegion_412	1
s1899	1642	0	0	0	TRUE	BubbleRegion_412	0
s1900	92	1	0	0	TRUE	BubbleRegion_416	1
s1901	30	0	0	0	TRUE	BubbleRegion_416	0
s1902	46	1	0	0	TRUE	BubbleRegion_425	1
s1903	23	0	0	0	TRUE	BubbleRegion_425	0
s1904	47	1	0	0	TRUE	BubbleRegion_425	1
s1905	188	0	0	0	TRUE	BubbleRegion_426	0
s1906	65	0	0	0	TRUE	BubbleRegion_426	0
s1907	3	0	0	0	TRUE	BubbleRegion_426	0
s1908	1945	0	0	0	TRUE	BubbleRegion_426	0
s1909	1249	0	0	0	TRUE	BubbleRegion_426	0
s1910	120	0	0	0	TRUE	BubbleRegion_426	1
s1911	1	0	0	0	TRUE	BubbleRegion_426	0
s1912	1	0	0	0	TRUE	BubbleRegion_426	0
s1913	250	0	0	0	TRUE	BubbleRegion_426	0.33181818181818185
s1914	30	0	0	0	TRUE	BubbleRegion_426	0
s1915	45	1	0	0	TRUE	BubbleRegion_426	1
s1916	12	0	0	0	TRUE	BubbleRegion_426	0
s1917	147	1	0	0	TRUE	BubbleRegion_426	1
s1918	26	0	0	0	TRUE	BubbleRegion_426	0
s1919	54	0	0	0	TRUE	BubbleRegion_433	0
s1920	1282	0.2220447284345048	0	0	TRUE	BubbleRegion_433	0.21405750798722045
s1921	479	0.8307349665924276	0	0	TRUE	BubbleRegion_433	0.8195991091314031
s1922	809	0.9666238767650834	0	0	TRUE	BubbleRegion_435	0.9422336328626444
s1923	78	0	0	0	TRUE	BubbleRegion_449	0
s1924	2	0	0	0	TRUE	BubbleRegion_450	0
s1925	5	0	0	0	TRUE	BubbleRegion_450	0
s1926	57	1	0	0	TRUE	BubbleRegion_450	1
s1927	168	1	0	0	TRUE	BubbleRegion_450	1
s1928	7	0	0	0	TRUE	BubbleRegion_450	0
s1929	50	1	0	0	TRUE	BubbleRegion_450	1
s1930	2422	0.1089608750525873	0	0	TRUE	BubbleRegion_453	0.0925536
s1931	57	0.4444444444444444	0	0	TRUE	BubbleRegion_456	0.4444444444444444
s1932	37	1	0	0	TRUE	BubbleRegion_463	1
s1933	196	1	0	0	TRUE	BubbleRegion_463	0.9518072289156626
s1934	81	0	0	0	TRUE	BubbleRegion_464	0
s1935	93	0	0	0	TRUE	BubbleRegion_468	0
s1936	45	0.2	0	0	TRUE	BubbleRegion_468	1
s1937	27	0	0	0	TRUE	BubbleRegion_468	0
s1938	25	0	0	0	TRUE	BubbleRegion_468	0
s1939	275	1	0	0	TRUE	BubbleRegion_472	1
s1940	246	0.8981481481481481	0	0	TRUE	BubbleRegion_474	1
s1941	120	0.8333333333333334	0	0	TRUE	BubbleRegion_474	0.8444444444444444
s1942	207	0	0	0	TRUE	BubbleRegion_474	0.9378531073446328
s1943	222	1	0	0	TRUE	BubbleRegion_482	0.265625
s1944	1	0	0	0	TRUE	BubbleRegion_482	0
s1945	131	0.9603960396039604	0	0	TRUE	BubbleRegion_482	1
s1946	48	0	0	0	TRUE	BubbleRegion_484	0
s1947	86	0	0	0	TRUE	BubbleRegion_484	0
s1948	4	0	0	0	TRUE	BubbleRegion_486	0
s1949	11	0	0	0	TRUE	BubbleRegion_486	0
s1950	111	1	0	0	TRUE	BubbleRegion_497	1
s1951	126	0.03125	0	0	TRUE	BubbleRegion_504	0.041666666666666664
s1952	114	0.7368421052631579	0	0	TRUE	BubbleRegion_507	1
s1953	81	1	0	0	TRUE	BubbleRegion_508	1
s1954	57	1	0	0	TRUE	BubbleRegion_508	1
s1955	171	1	0	0	TRUE	BubbleRegion_508	1
s1956	286	1	0	0	TRUE	BubbleRegion_508	1
s1957	57	1	0	0	TRUE	BubbleRegion_508	1
s1958	374	1	0	0	TRUE	BubbleRegion_508	1
s1959	53	1	0	0	TRUE	BubbleRegion_529	0.30434782608695654
s1960	53	1	0	0	TRUE	BubbleRegion_18	1
s1961	77	1	0	0	TRUE	BubbleRegion_65	1
s1962	2545	0.48442492012779553	0	0	TRUE	BubbleRegion_93	0.34824281150159747
s1963	574	1	0	0	TRUE	BubbleRegion_130	0.44669117647058826
s1964	2	0	0	0	TRUE	BubbleRegion_245	0
s1965	35	1	0	0	TRUE	BubbleRegion_245	1
s1966	73	0.13953488372093023	0	0	TRUE	BubbleRegion_245	1
s1967	50	0	0	0	TRUE	BubbleRegion_245	1
s1968	56	0.23076923076923078	0	0	TRUE	BubbleRegion_245	1
s1969	2	0	0	0	TRUE	BubbleRegion_269	0
s1970	113	1	0	0	TRUE	BubbleRegion_269	1
s1971	50	1	0	0	TRUE	BubbleRegion_291	0.95
s1972	7	0	0	0	TRUE	BubbleRegion_291	0
s1973	1642	0.47084367245657566	0	0	TRUE	BubbleRegion_309	0.9727047146401985
s1974	132	1	0	0	TRUE	BubbleRegion_309	1
s1975	135	1	0	0	TRUE	BubbleRegion_309	1
s1976	43	1	0	0	TRUE	BubbleRegion_309	1
s1977	112	1	0	0	TRUE	BubbleRegion_309	1
s1978	656	0.5654952076677316	0	0	TRUE	BubbleRegion_336	0.5351437699680511
s1979	55	1	0	0	TRUE	BubbleRegion_347	0.36
s1980	142	1	0	0	TRUE	BubbleRegion_362	1
s1981	53	1	0	0	TRUE	BubbleRegion_369	1
s1982	60	1	0	0	TRUE	BubbleRegion_387	1
s1983	78	0	0	0	TRUE	BubbleRegion_433	0
s1984	309	1	0	0	TRUE	BubbleRegion_433	0.6738351254480287
s1985	78	1	0	0	TRUE	BubbleRegion_450	1
s1986	5	0	0	0	TRUE	BubbleRegion_450	0
s1987	31	1	0	0	TRUE	BubbleRegion_450	1
s1988	66	1	0	0	TRUE	BubbleRegion_463	1
s1989	944	0.3052516411378556	0	0	TRUE	BubbleRegion_535	0.23413566739606126
s1990	1620	0.3786163522012579	0	0	TRUE	BubbleRegion_158	0.5138364779874214
s1991	1	0	0	0	TRUE	BubbleRegion_158	0
s1992	53	1	0	0	TRUE	BubbleRegion_158	1
s1993	663	1	0	0	TRUE	BubbleRegion_165	0.5181674565560821
s1994	1355	1	0.929811	0.929811	TRUE	BubbleRegion_165	1
s1995	51	0	0	0	TRUE	BubbleRegion_178	1
s1996	1358	0.9984939759036144	0.927711	0.927711	TRUE	BubbleRegion_183	0.9984939759036144
s1997	1355	1	0.929811	0.929811	TRUE	BubbleRegion_205	1
s1998	3	0	0	0	TRUE	BubbleRegion_205	0
s1999	24	0	0	0	TRUE	BubbleRegion_245	0
[truncated: 1,139 more rows]

## Sheet: Node All vs All kmer comparison
NodeID_1	NodeID_2	Node1_Len	Node2_Len	31-mer Jaccard Similarity	31-mer Jaccard Containment
s3	s2959	56	61	0.78125	0.9615384615384616
s7	s2247	1876	42	0.00650054	0.00650054
s8	s2823	542	87	0.0963391	0.0976562
s13	s2037	24063	49	0.000207926	0.000208047
s13	s2039	24063	114	0.000207607	0.000208047
s13	s2133	24063	50	0.000207917	0.000208047
s13	s2928	24063	57	0.000207857	0.000208047
s19	s1066	687	6031	0.00452625	0.0456621
s20	s1066	234	6031	0.0162136	0.4852941176470588
s20	s2378	234	1592	0.13060179257362356	1
s21	s1019	2557	2756	0.000571429	0.00118718
s21	s1066	2557	6031	0.000938967	0.00316581
s27	s28	10633	28162	7.745533409067438e-05	0.000282939
s27	s576	10633	17487	0.000106967	0.000282939
s27	s1453	10633	5910	0.00151902	0.00235782
s28	s27	28162	10633	7.745533409067438e-05	0.00010664
s28	s362	28162	12072	4.9785920541670816e-05	7.109341674960899e-05
s28	s580	28162	14304	0.024745058237881205	0.0363998
s28	s1450	28162	4539	0.030399646442325904	0.034231480164936726
s33	s421	776	1677	0.00715488	0.022788203753351208
s41	s42	3200	53	0.00345695	0.00347003
s41	s1960	3200	53	0.00725552	0.00725552
s42	s41	53	3200	0.00345695	0.4782608695652174
s42	s1960	53	53	0.3142857142857143	0.4782608695652174
s43	s224	17224	2756	0.000100412	0.00011632
s47	s1209	6416	26069	6.171506156077391e-05	0.000313185
s47	s1646	6416	1298	0.00117724	0.00140933
s47	s1674	6416	9634	0.000688404	0.00172252
s47	s1718	6416	10325	0.000179878	0.000469778
s47	s2248	6416	5674	0.8838083307234575	0.8838083307234575
s48	s2960	351	88	0.1806853582554517	0.1806853582554517
s51	s2793	8910	186	0.015052797124241743	0.0150901
s52	s53	17417	57	0.000287208	0.000287571
s52	s213	17417	11796	0.000927007	0.00155288
s53	s52	57	17417	0.000287208	0.18518518518518517
s55	s2663	1720	351	0.18994082840236687	0.18994082840236687
s56	s2825	7873	317	0.030157121135326915	0.030345531046793318
s57	s221	38366	27936	0.000151009	0.000260851
s57	s355	38366	20337	3.4105830391705464e-05	5.217028380634391e-05
s58	s2162	863	595	0.6180555555555556	0.6410564225690276
s60	s184	12859	180	0.000697837	0.000701536
s60	s1209	12859	26069	0.000205952	0.000623587
s60	s1761	12859	207	0.00069681	0.000701536
s60	s1961	12859	77	0.000699464	0.000701536
s61	s1325	75	2836	0.00246132	0.15555555555555556
s61	s1430	75	16589	0.00156834	0.5777777777777777
s62	s108	42074	18641	0.000329843	0.000475692
s62	s404	42074	1903	0.00013664	0.000142708
s62	s563	42074	12435	0.000220442	0.000285415
s62	s585	42074	30139	0.000471443	0.000808677
s62	s967	42074	1292	4.618510992056161e-05	4.756921320521359e-05
s62	s1183	42074	29534	0.000153767	0.000261631
s62	s2693	42074	31503	8.194818143327369e-05	0.000142708
s62	s3135	42074	1714	0.000114356	0.000118923
s67	s284	3237	9432	0.00430108	0.0168382
s68	s1751	85	1612	0.00614628	0.18181818181818182
s68	s1962	85	2545	0.00392311	0.18181818181818182
s68	s2522	85	1203	0.00821018	0.18181818181818182
s73	s95	237	456	0.00316957	0.00966184
s73	s273	237	140	0.00316456	0.00483092
s73	s2864	237	551	0.00275482	0.00966184
s75	s1962	63	2545	0.013178913738019169	1
s75	s2526	63	766	0.044837	1
s76	s1962	55	2545	0.00998403	1
s76	s2526	55	766	0.033967391304347824	1
s77	s269	607	90	0.00631912	0.00693241
s77	s1962	607	2545	0.23043130990415336	1
s77	s2526	607	766	0.7506666666666667	0.975737
s78	s99	96	133	0.024242424242424242	0.0606061
s78	s1755	96	298	0.0060241	0.030303030303030304
s78	s1962	96	2545	0.026357827476038338	1
s78	s2524	96	379	0.00484262	0.030303030303030304
s78	s2528	96	96	1	1
s78	s2605	96	396	0.00465116	0.030303030303030304
s83	s1751	111	1612	0.00301568	0.0617284
s83	s2530	111	284	0.3188976377952756	1
s83	s2664	111	403	0.011135857461024499	0.0617284
s83	s2846	111	265	0.0160772	0.0617284
s84	s2530	37	284	0.027559055118110236	1
s87	s1962	82	2545	0.020766773162939296	1
s87	s2530	82	284	0.2047244094488189	1
s88	s1962	47	2545	0.00678914	1
s88	s2350	47	73	0.36363636363636365	0.9411764705882353
s90	s107	808	36	0.00771208	0.00771208
s90	s108	808	18641	0.00884541	0.2185089974293059
s90	s244	808	2646	0.000589623	0.00257069
s90	s261	808	1036	0.000560852	0.00128535
s90	s1751	808	1612	0.027427078798432737	0.0809769
s90	s1776	808	308	0.000947867	0.00128535
s90	s1962	808	2545	0.0288401	0.11825192802056556
s90	s2522	808	1203	0.0609027	0.14395886889460155
s91	s284	261	9432	0.000207663	0.00865801
s91	s492	261	19980	4.955401387512388e-05	0.004329
s91	s1751	261	1612	0.010027855153203343	0.0779221
s91	s1962	261	2545	0.00662495	0.0779221
s91	s2522	261	1203	0.012987012987012988	0.0779221
s94	s2864	355	551	0.0832266	0.2
s95	s73	456	237	0.00316957	0.00469484
s95	s272	456	314	0.020114942528735632	0.0328638
s95	s2864	456	551	0.817658	1
s98	s1758	310	273	0.40214477211796246	0.5357142857142857
s99	s78	133	96	0.024242424242424242	0.038834951456310676
s99	s1755	133	298	0.00542005	0.019417475728155338
s99	s1962	133	2545	0.00153669	0.038834951456310676
s99	s2524	133	379	0.00444444	0.019417475728155338
s99	s2528	133	96	0.024242424242424242	0.038834951456310676
s99	s2605	133	396	0.00428266	0.019417475728155338
s103	s209	66	1648	0.000604961	0.027777777777777776
s103	s591	66	11308	0.000176803	0.0555556
s107	s90	36	808	0.00771208	1
s107	s1962	36	2545	0.00239617	1
s107	s2522	36	1203	0.00511509	1
s108	s62	18641	42074	0.000329843	0.00107463
s108	s90	18641	808	0.00884541	0.00913438
s108	s1231	18641	621	0.000416797	0.000429853
s108	s1242	18641	832	0.000412265	0.000429853
s108	s1751	18641	1612	0.00693129	0.0074687
s108	s1962	18641	2545	0.00437616	0.00494331
s108	s2522	18641	1203	0.00630722	0.00666273
s111	s2548	246	187	0.7268518518518519	0.7268518518518519
s118	s120	3927	2401	0.00448934	0.00719055
s118	s121	3927	4425	0.00181313	0.00385208
s118	s1405	3927	7174	9.06043308870164e-05	0.000256805
s118	s1647	3927	17364	0.000612774	0.00333847
s120	s118	2401	3927	0.00448934	0.0118094
s120	s121	2401	4425	0.00624721	0.017714044706874738
s121	s118	4425	3927	0.00181313	0.00341375
s121	s120	4425	2401	0.00624721	0.00955849
s121	s1336	4425	169	0.00176796	0.00182066
s121	s1381	4425	2346	0.000298597	0.000455166
s124	s190	7298	27822	0.0445716	0.2058337919647771
s127	s128	51	59	0.7241379310344828	1
s127	s2041	51	102	0.4117647058823529	1
s127	s2989	51	51	1	1
s128	s127	59	51	0.7241379310344828	0.7241379310344828
s128	s2041	59	102	0.5686274509803921	1
s128	s2989	59	51	0.7241379310344828	0.7241379310344828
s145	s147	1447	4480	0.013765464366614393	0.0557516
s147	s145	4480	1447	0.013765464366614393	0.0179505
s153	s1662	10073	20361	0.000131709	0.000398287
s157	s158	1694	8082	0.00914001	0.052884615384615384
s158	s157	8082	1694	0.00914001	0.010929
s159	s3073	242	1600	0.13503184713375796	1
s165	s593	8330	2594	0.00175277	0.00229054
s167	s169	56	39	0.34615384615384615	0.34615384615384615
s167	s1759	56	56	0.5294117647058824	0.6923076923076923
s167	s1760	56	56	0.5294117647058824	0.6923076923076923
s167	s2834	56	73	0.6046511627906976	1
s167	s2835	56	95	0.4642857142857143	1
s169	s167	39	56	0.34615384615384615	1
s169	s1759	39	56	0.34615384615384615	1
s169	s1760	39	56	0.34615384615384615	1
s169	s2834	39	73	0.20930232558139536	1
s169	s2835	39	95	0.16071428571428573	1
s174	s176	339	36	0.019417475728155338	0.019417475728155338
s174	s178	339	37	0.022653721682847898	0.022653721682847898
s174	s180	339	69	0.020527859237536656	0.022653721682847898
s174	s2493	339	37	0.022653721682847898	0.022653721682847898
s174	s2700	339	58	0.0732484	0.0744337
s176	s174	36	339	0.019417475728155338	1
s176	s178	36	37	0.8571428571428571	1
s176	s180	36	69	0.15384615384615385	1
s176	s2493	36	37	0.8571428571428571	1
s176	s2700	36	58	0.21428571428571427	1
s178	s174	37	339	0.022653721682847898	1
s178	s176	37	36	0.8571428571428571	0.8571428571428571
s178	s180	37	69	0.15	0.8571428571428571
s178	s2493	37	37	1	1
s178	s2700	37	58	0.25	1
s180	s174	69	339	0.020527859237536656	0.1794871794871795
s180	s176	69	36	0.15384615384615385	0.15384615384615385
s180	s178	69	37	0.15	0.15384615384615385
s180	s2493	69	37	0.15	0.15384615384615385
s180	s2700	69	58	0.0983607	0.15384615384615385
s181	s2164	485	1871	0.24714828897338403	1
s184	s60	180	12859	0.000697837	0.11688311688311688
s184	s1761	180	207	0.8020833333333334	1
s184	s1961	180	77	0.6103896103896104	0.6103896103896104
s184	s2847	180	53	0.26582278481012656	0.2727272727272727
s189	s1762	54	36	0.0714286	0.0833333
s189	s1764	54	117	0.4	1
s189	s1765	54	115	0.41379310344827586	1
s189	s1767	54	170	0.41379310344827586	1
s189	s2692	54	58	0.8571428571428571	1
s189	s2854	54	271	0.20512820512820512	1
s189	s2860	54	57	0.0625	0.125
s190	s124	27822	7298	0.0445716	0.0538284
s197	s3050	173	166	0.8979591836734694	0.9230769230769231
s198	s1062	35022	21768	0.000317589	0.000514918
s198	s1209	35022	26069	0.000131208	0.000228853
s205	s1473	1668	596	0.000459348	0.000610501
s205	s2513	1668	1035	0.000378501	0.000610501
s205	s2592	1668	154	0.00227531	0.002442
s209	s103	1648	66	0.000604961	0.000618047
s209	s362	1648	12072	7.321180174244088e-05	0.000618047
s209	s591	1648	11308	7.754943776657619e-05	0.000618047
s209	s1526	1648	93	0.00178784	0.00185414
s209	s1746	1648	180	0.00169972	0.00185414
s209	s1939	1648	275	0.0016129	0.00185414
s209	s2516	1648	597	0.00137489	0.00185414
s209	s2859	1648	275	0.0016129	0.00185414
s209	s2880	1648	183	0.00169683	0.00185414
s211	s1685	3984	26046	0.000100113	0.000758725
s213	s52	11796	17417	0.000927007	0.00229475
s219	s1069	15295	15551	6.50110518788194e-05	0.000131079
s221	s57	27936	38366	0.000151009	0.000358487
s221	s355	27936	20337	4.149377593360996e-05	7.169743681663381e-05
s221	s922	27936	4063	0.000219291	0.000250941
s221	s926	27936	19705	4.2045072317524387e-05	7.169743681663381e-05
s221	s1430	27936	16589	0.000382564	0.000609428
s224	s43	2756	17224	0.000100412	0.000733676
s227	s334	79	11894	0.000167912	0.0408163
s227	s355	79	20337	0.000688231	0.2857142857142857
s227	s1436	79	20839	9.589566551591868e-05	0.0408163
s229	s2805	8181	174	0.013315416564866846	0.013372592319960741
s230	s486	34855	15878	0.0001579	0.00022972
s230	s534	34855	8613	0.000161287	0.000201005
s230	s982	34855	13656	0.000103208	0.000143575
s230	s1062	34855	21768	1.767971429581698e-05	2.871500358937545e-05
s230	s1183	34855	29534	0.000108827	0.000201005
s230	s1774	34855	102	5.734438168420449e-05	5.74300071787509e-05
s230	s2977	34855	108	5.734438168420449e-05	5.74300071787509e-05
s231	s1773	52	54	0.6428571428571429	0.8181818181818182
s231	s1774	52	102	0.4074074074074074	1
s231	s2542	52	54	0.9166666666666666	1
s231	s2977	52	108	0.4074074074074074	1
s234	s2549	54	54	0.2	0.3333333333333333
s239	s244	3078	2646	0.000353232	0.000656168
s239	s284	3078	9432	0.015497553017944535	0.062335958005249346
s239	s732	3078	12210	0.00032858	0.00164042
s244	s90	2646	808	0.000589623	0.000764526
s244	s239	2646	3078	0.000353232	0.000764526
s244	s1378	2646	1290	0.000774593	0.00114679
s244	s2522	2646	1203	0.000528123	0.000764526
s247	s2422	160	93	0.12209302325581395	0.16153846153846155
s250	s2165	39	201	0.046511627906976744	0.8888888888888888
s250	s2604	39	204	0.045714285714285714	0.8888888888888888
s253	s2604	280	204	0.019230769230769232	0.032
s255	s883	409	18181	0.000215913	0.010554089709762533
s257	s1775	177	1339	0.0833333	0.7619047619047619
s258	s1775	147	1339	0.0893812	1
s259	s1775	93	1339	0.0481283	1
s260	s1775	150	1339	0.091673	1
s261	s90	1036	808	0.000560852	0.000994036
s261	s308	1036	6802	0.00141625	0.010934393638170975
s261	s317	1036	793	0.00629651	0.010934393638170975
s261	s1409	1036	6213	0.00027828	0.00198807
s261	s1556	1036	172	0.0017452	0.00198807
s261	s1562	1036	62	0.0019305	0.00198807
s261	s1751	1036	1612	0.00543901	0.013916500994035786
s261	s1775	1036	1339	0.38126491646778043	0.6351888667992047
s261	s1776	1036	308	0.27634194831013914	0.27634194831013914
s261	s1777	1036	161	0.026173285198555957	0.028827
s261	s1943	1036	222	0.00167224	0.00198807
s261	s2064	1036	325	0.00153965	0.00198807
s261	s2066	1036	267	0.0016116	0.00198807
s261	s2081	1036	945	0.00587293	0.010934393638170975
s261	s2522	1036	1203	0.000459137	0.000994036
s261	s2617	1036	738	0.00117096	0.00198807
s261	s2693	1036	31503	6.214461050865363e-05	0.00198807
s261	s2779	1036	167	0.00175285	0.00198807
s261	s2903	1036	372	0.00148588	0.00198807
s261	s3083	1036	158	0.00176678	0.00198807
s269	s77	90	607	0.00631912	0.0666667
s269	s1962	90	2545	0.0015625	0.0666667
s269	s2526	90	766	0.00505051	0.0666667
s271	s2351	90	90	0.7142857142857143	0.8333333333333334
s271	s2837	90	90	0.7142857142857143	0.8333333333333334
s272	s95	314	456	0.020114942528735632	0.0492958
s272	s492	314	19980	0.000148287	0.0105634
s272	s701	314	2423	0.000747664	0.00704225
s272	s1747	314	527	0.00385604	0.0105634
s272	s2864	314	551	0.017699115044247787	0.0492958
s273	s73	140	237	0.00316456	0.00909091
s274	s2605	84	396	0.0687023	0.5
s276	s2605	113	396	0.226776	1
s279	s2605	48	396	0.0491803	1
s280	s2524	128	379	0.00675676	0.030612244897959183
s280	s2605	128	396	0.2677595628415301	1
s283	s3074	96	39	0.13636363636363635	0.13636363636363635
s284	s67	9432	3237	0.00430108	0.00574346
s284	s91	9432	261	0.000207663	0.000212721
s284	s239	9432	3078	0.015497553017944535	0.020208466283769412
s284	s675	9432	699	0.000397338	0.000425441
s284	s739	9432	15740	7.965588657001752e-05	0.000212721
s284	s1751	9432	1612	0.00109369	0.00127632
s284	s1962	9432	2545	0.00100891	0.00127632
s284	s2351	9432	90	0.000422922	0.000425441
s284	s2522	9432	1203	0.00113604	0.00127632
s284	s2837	9432	90	0.000422922	0.000425441
s284	s3098	9432	9993	0.000221803	0.000425441
s285	s3010	60	1417	0.021629416005767843	1
s286	s3075	446	453	0.9694835680751174	0.9927884615384616
s292	s1917	104	147	0.20125786163522014	0.43243243243243246
s292	s2246	104	1594	0.0473146	1
s292	s2287	104	101	0.028368794326241134	0.0540541
s292	s2407	104	47	0.011111111111111112	0.013513513513513514
s292	s2409	104	175	0.1837837837837838	0.4594594594594595
s292	s2642	104	58	0.18604651162790697	0.21621621621621623
s292	s2701	104	56	0.16279069767441862	0.1891891891891892
s292	s3066	104	184	0.23243243243243245	0.581081
s292	s3131	104	237	0.357488	1
s294	s1917	102	147	0.32167832167832167	0.6388888888888888
s294	s2246	102	1594	0.0460358	1
s294	s2409	102	175	0.496552	1
s294	s2871	102	1536	0.038157894736842106	0.8055555555555556
s294	s3066	102	184	0.4675324675324675	1
s294	s3131	102	237	0.21304347826086956	0.6805555555555556
s296	s509	1355	1355	1	1
s296	s665	1355	1299	0.9577358490566038	0.9577358490566038
s296	s684	1355	1352	0.9977358490566037	0.9977358490566037
s296	s870	1355	1352	0.9977358490566037	0.9977358490566037
s296	s898	1355	1358	0.9977409638554217	1
s296	s920	1355	1358	0.9977409638554217	1
s296	s964	1355	1353	0.9984905660377359	0.9984905660377359
s296	s989	1355	1358	0.9977409638554217	1
s296	s1039	1355	1358	0.9977409638554217	1
s296	s1105	1355	1355	1	1
s296	s1291	1355	2838	0.8934592043155766	1
s296	s1319	1355	1355	1	1
s296	s1414	1355	1355	1	1
s296	s1454	1355	1358	0.9977409638554217	1
s296	s1994	1355	1355	1	1
s296	s1996	1355	1358	0.9962377727614747	0.999245
s296	s1997	1355	1355	1	1
s296	s2010	1355	1508	0.928521	1
s296	s2014	1355	1355	0.9954819277108434	0.9977358490566037
s296	s2018	1355	3026	0.7924641148325359	1
s296	s2026	1355	1355	1	1
s296	s2027	1355	1358	0.9977409638554217	1
s296	s2029	1355	2076	0.668854	1
s296	s2036	1355	1355	1	1
s296	s2050	1355	1358	0.9977409638554217	1
s296	s2059	1355	1359	0.9969902182091799	1
s296	s2080	1355	1358	0.9947368421052631	0.9984905660377359
s296	s2085	1355	1299	0.9577358490566038	0.9577358490566038
s296	s2090	1355	1356	0.9992458521870287	1
s296	s2091	1355	1358	0.9977409638554217	1
s296	s2097	1355	1355	1	1
s296	s2099	1355	1832	0.7352941176470589	1
s296	s2101	1355	1299	0.9577358490566038	0.9577358490566038
s296	s2103	1355	1325	0.9773584905660377	0.9773584905660377
s296	s2109	1355	1358	0.9977409638554217	1
s296	s2111	1355	1355	0.9969856819894499	0.9984905660377359
s296	s2112	1355	1359	0.9586715867158672	0.9803773584905661
s296	s2126	1355	1355	1	1
s296	s2132	1355	1357	0.9984928409947249	1
s296	s2137	1355	1359	0.9969902182091799	1
s296	s2140	1355	1358	0.9977409638554217	1
s296	s2141	1355	1357	0.9571955719557196	0.9788679245283018
s296	s2142	1355	1221	0.8960060286360211	0.8973584905660378
s296	s2144	1355	1358	0.9977409638554217	1
s296	s2147	1355	1358	0.9977409638554217	1
s296	s2148	1355	1354	0.997738	0.9984905660377359
s296	s2151	1355	1355	1	1
s296	s2152	1355	1358	0.9977409638554217	1
s296	s2154	1355	1356	0.9992458521870287	1
s296	s2157	1355	1358	0.9962377727614747	0.999245
s296	s2163	1355	1358	0.9977409638554217	1
s296	s2164	1355	1871	0.7187839305103149	0.999245
s296	s2167	1355	1354	0.999245	0.999245
s296	s2169	1355	1355	1	1
s296	s2172	1355	1358	0.9977409638554217	1
s296	s2178	1355	1358	0.9977409638554217	1
s296	s2179	1355	1358	0.9977409638554217	1
s296	s2184	1355	1358	0.9977409638554217	1
s296	s2188	1355	1354	0.999245	0.999245
s296	s2193	1355	1738	0.7757611241217799	1
s296	s2207	1355	1358	0.9962377727614747	0.999245
s296	s2211	1355	1363	0.9939984996249063	1
s296	s2213	1355	1299	0.9577358490566038	0.9577358490566038
s296	s2219	1355	1315	0.5703971119133574	0.7154716981132075
s296	s2221	1355	172	0.10716981132075472	0.10716981132075472
s296	s2224	1355	1359	0.9969902182091799	1
s296	s2227	1355	1356	0.9977392614920875	0.999245
s296	s2229	1355	1357	0.9984928409947249	1
s296	s2234	1355	1496	0.9038199181446112	1
s296	s2235	1355	1358	0.9977409638554217	1
s296	s2236	1355	1358	0.9947368421052631	0.9984905660377359
s296	s2237	1355	1355	1	1
s296	s2241	1355	1366	0.9917664670658682	1
s296	s2243	1355	1299	0.9577358490566038	0.9577358490566038
s296	s2246	1355	1594	0.8146984924623115	0.9788679245283018
s296	s2251	1355	1586	0.8515424164524421	1
s296	s2259	1355	1299	0.9577358490566038	0.9577358490566038
s296	s2263	1355	1357	0.9954853273137697	0.9984905660377359
s296	s2265	1355	1355	1	1
s296	s2267	1355	1358	0.9977409638554217	1
s296	s2268	1355	1355	1	1
s296	s2273	1355	1358	0.9977409638554217	1
s296	s2275	1355	1359	0.9969902182091799	1
s296	s2278	1355	1355	0.9542772861356932	0.9766037735849057
s296	s2283	1355	1356	0.9992458521870287	1
s296	s2285	1355	1299	0.9129793510324484	0.9343396226415094
s296	s2292	1355	1358	0.9478707782672541	0.9743396226415094
s296	s2293	1355	1358	0.9478707782672541	0.9743396226415094
s296	s2296	1355	1354	0.9521002210759028	0.9750943396226415
s296	s2311	1355	1355	1	1
s296	s2315	1355	1353	0.9984905660377359	0.9984905660377359
s296	s2316	1355	1358	0.9977409638554217	1
s296	s2318	1355	1299	0.9577358490566038	0.9577358490566038
s296	s2321	1355	1358	0.9977409638554217	1
s296	s2323	1355	1355	1	1
s296	s2325	1355	1358	0.9977409638554217	1
s296	s2327	1355	1356	0.9992458521870287	1
s296	s2328	1355	1355	1	1
s296	s2330	1355	1155	0.8490566037735849	0.8490566037735849
s296	s2337	1355	1358	0.9977409638554217	1
s296	s2338	1355	1558	0.8671465968586387	1
s296	s2340	1355	1358	0.9977409638554217	1
s296	s2342	1355	1358	0.9977409638554217	1
s296	s2344	1355	1327	0.9788679245283018	0.9788679245283018
s296	s2349	1355	1357	0.9557522123893806	0.9781132075471698
s296	s2352	1355	1358	0.9977409638554217	1
s296	s2354	1355	1355	1	1
s296	s2360	1355	1354	0.9578713968957872	0.9781132075471698
s296	s2364	1355	1357	0.9528718703976435	0.9766037735849057
s296	s2366	1355	1358	0.9977409638554217	1
s296	s2367	1355	1355	1	1
s296	s2370	1355	1352	0.9977358490566037	0.9977358490566037
s296	s2375	1355	1358	0.9977409638554217	1
s296	s2378	1355	1592	0.8470889315419066	0.999245
s296	s2379	1355	1355	1	1
s296	s2380	1355	1558	0.8671465968586387	1
s296	s2381	1355	1359	0.9969902182091799	1
s296	s2383	1355	1299	0.9577358490566038	0.9577358490566038
s296	s2386	1355	1622	0.832286	1
s296	s2388	1355	1358	0.9977409638554217	1
s296	s2391	1355	1354	0.999245	0.999245
s296	s2393	1355	1355	1	1
s296	s2399	1355	1355	1	1
s296	s2400	1355	1358	0.9947368421052631	0.9984905660377359
s296	s2405	1355	1358	0.950735	0.9758490566037736
s296	s2406	1355	1354	0.999245	0.999245
s296	s2410	1355	1358	0.9962377727614747	0.999245
s296	s2411	1355	1353	0.9984905660377359	0.9984905660377359
s296	s2412	1355	1446	0.8968858131487889	0.9781132075471698
s296	s2413	1355	1353	0.9984905660377359	0.9984905660377359
s296	s2418	1355	1358	0.9521707137601177	0.9766037735849057
s296	s2423	1355	1353	0.9984905660377359	0.9984905660377359
s296	s2426	1355	1299	0.9577358490566038	0.9577358490566038
s296	s2428	1355	1359	0.9969902182091799	1
s296	s2429	1355	1358	0.9977409638554217	1
s296	s2430	1355	1353	0.9984905660377359	0.9984905660377359
s296	s2435	1355	1516	0.8916554508748318	1
s296	s2438	1355	1354	0.999245	0.999245
s296	s2439	1355	1358	0.9977409638554217	1
s296	s2440	1355	1358	0.9947368421052631	0.9984905660377359
s296	s2442	1355	1359	0.9969902182091799	1
s296	s2443	1355	1935	0.7127487896718666	1
s296	s2445	1355	1355	1	1
s296	s2449	1355	1355	1	1
s296	s2453	1355	1299	0.9577358490566038	0.9577358490566038
s296	s2455	1355	1764	0.7641291810841984	1
s296	s2456	1355	1358	0.9977409638554217	1
s296	s2458	1355	1355	1	1
s296	s2461	1355	1356	0.9992458521870287	1
s296	s2462	1355	2660	0.5038022813688213	1
s296	s2479	1355	1299	0.9577358490566038	0.9577358490566038
s296	s2481	1355	1355	1	1
s296	s2482	1355	1561	0.8654474199869366	1
s296	s2483	1355	1359	0.9969902182091799	1
s296	s2484	1355	4040	0.4934823091247672	1
s296	s2485	1355	1359	0.9557848194546794	0.9788679245283018
s296	s2488	1355	1355	1	1
s296	s2496	1355	2056	0.6539980256663376	1
s296	s2498	1355	1355	1	1
s296	s2499	1355	1353	0.9984905660377359	0.9984905660377359
s296	s2502	1355	1358	0.9521707137601177	0.9766037735849057
s296	s2509	1355	1358	0.9977409638554217	1
s296	s2532	1355	1355	1	1
s296	s2533	1355	1355	0.9984917043740573	0.999245
s296	s2536	1355	1569	0.8946657663740716	1
s296	s2537	1355	1638	0.8240049751243781	1
s296	s2545	1355	1359	0.9954887218045113	0.999245
s296	s2546	1355	1725	0.7947178871548619	0.999245
s296	s2547	1355	1358	0.9977409638554217	1
s296	s2551	1355	1358	0.9977409638554217	1
s296	s2554	1355	1802	0.7477426636568849	1
s296	s2557	1355	1299	0.9577358490566038	0.9577358490566038
s296	s2563	1355	1848	0.7431295569265284	1
s296	s2565	1355	1358	0.9977409638554217	1
s296	s2570	1355	1358	0.9977409638554217	1
s296	s2571	1355	1355	1	1
s296	s2577	1355	1432	0.9450784593437945	1
s296	s2585	1355	1358	0.9977409638554217	1
s296	s2587	1355	1354	0.9535398230088495	0.9758490566037736
s296	s2588	1355	1359	0.9514705882352941	0.9766037735849057
s296	s2589	1355	1359	0.9969902182091799	1
s296	s2590	1355	1327	0.9336283185840708	0.9554716981132075
s296	s2591	1355	1358	0.9521707137601177	0.9766037735849057
s296	s2594	1355	1429	0.9471050750536097	1
s296	s2597	1355	1723	0.7919904363419008	1
s296	s2607	1355	1359	0.9969902182091799	1
s296	s2608	1355	1358	0.9947368421052631	0.9984905660377359
s296	s2609	1355	1755	0.7369020501138952	0.9766037735849057
s296	s2610	1355	1357	0.9984928409947249	1
s296	s2613	1355	1356	0.9992458521870287	1
s296	s2618	1355	2262	0.5922112802148612	0.9984905660377359
s296	s2619	1355	1359	0.9969902182091799	1
s296	s2620	1355	1358	0.9977409638554217	1
s296	s2623	1355	1327	0.9788679245283018	0.9788679245283018
s296	s2627	1355	1549	0.8722843976300197	1
s296	s2645	1355	1354	0.999245	0.999245
s296	s2647	1355	1353	0.9984905660377359	0.9984905660377359
s296	s2650	1355	1358	0.9977409638554217	1
s296	s2654	1355	2909	0.4602292462660646	1
s296	s2657	1355	1359	0.9969902182091799	1
s296	s2665	1355	1357	0.9984928409947249	1
s296	s2666	1355	1353	0.9984905660377359	0.9984905660377359
s296	s2673	1355	1641	0.8224705152079453	1
s296	s2680	1355	1358	0.9947368421052631	0.9984905660377359
s296	s2698	1355	1358	0.9977409638554217	1
s296	s2704	1355	2280	0.5881830297645491	0.999245
s296	s2706	1355	1358	0.9977409638554217	1
s296	s2707	1355	1358	0.9977409638554217	1
s296	s2708	1355	1359	0.9969902182091799	1
s296	s2709	1355	1355	1	1
s296	s2711	1355	1324	0.9766037735849057	0.9766037735849057
s296	s2713	1355	1299	0.9577358490566038	0.9577358490566038
s296	s2715	1355	1359	0.9969902182091799	1
s296	s2716	1355	1669	0.8084197681513118	1
s296	s2717	1355	1354	0.999245	0.999245
s296	s2718	1355	1358	0.9977409638554217	1
s296	s2719	1355	1361	0.9954921111945906	1
s296	s2720	1355	1354	0.999245	0.999245
s296	s2721	1355	1358	0.9977409638554217	1
s296	s2722	1355	1427	0.9484609878310666	1
s296	s2723	1355	1358	0.9977409638554217	1
s296	s2724	1355	1354	0.999245	0.999245
s296	s2739	1355	1470	0.928521	1
s296	s2744	1355	1358	0.9977409638554217	1
s296	s2746	1355	1358	0.9579335793357934	0.979623
s296	s2762	1355	1357	0.9161849710982659	0.9569811320754718
s296	s2765	1355	1300	0.9193786982248521	0.9381132075471698
s296	s2768	1355	1359	0.9586715867158672	0.9803773584905661
s296	s2786	1355	1354	0.9578713968957872	0.9781132075471698
s296	s2788	1355	1355	1	1
s296	s2796	1355	1355	1	1
s296	s2798	1355	1358	0.9977409638554217	1
s296	s2800	1355	1355	0.9542772861356932	0.9766037735849057
s296	s2802	1355	1358	0.9977409638554217	1
s296	s2816	1355	2244	0.5970216606498195	0.9984905660377359
s296	s2824	1355	1358	0.9977409638554217	1
s296	s2827	1355	1362	0.9947447447447447	1
s296	s2830	1355	1358	0.8922967189728959	0.9441509433962264
s296	s2831	1355	5827	0.3106682297772567	1
s296	s2833	1355	1358	0.9977409638554217	1
s296	s2866	1355	1468	0.91875	0.9984905660377359
s296	s2871	1355	1536	0.8798140770252324	1
s296	s2873	1355	1299	0.9577358490566038	0.9577358490566038
s296	s2885	1355	1358	0.9977409638554217	1
s296	s2886	1355	1502	0.9001358695652174	1
s296	s2889	1355	1818	0.7410514541387024	1
s296	s2892	1355	1355	1	1
s296	s2900	1355	1358	0.9977409638554217	1
s296	s2901	1355	1571	0.8598312783906554	1
s296	s2905	1355	136	0.08	0.08
s296	s2906	1355	1220	0.8966817496229261	0.8973584905660378
s296	s2907	1355	1358	0.9977409638554217	1
s296	s2908	1355	1547	0.8734344100197758	1
s296	s2910	1355	1358	0.9977409638554217	1
s296	s2911	1355	1493	0.9080932784636488	0.999245
s296	s2915	1355	1357	0.9984928409947249	1
s296	s2924	1355	2371	0.5659974369927382	1
s296	s2925	1355	1358	0.9977409638554217	1
s296	s2931	1355	1358	0.9977409638554217	1
s296	s2932	1355	1358	0.9977409638554217	1
s296	s2933	1355	1355	1	1
s296	s2934	1355	1355	1	1
s296	s2935	1355	1358	0.9947368421052631	0.9984905660377359
s296	s2937	1355	235	0.15471698113207547	0.15471698113207547
s296	s2938	1355	1570	0.8236791852323361	0.9766037735849057
s296	s2946	1355	1299	0.9577358490566038	0.9577358490566038
s296	s2952	1355	1768	0.8722843976300197	1
s296	s2954	1355	1355	1	1
s296	s2956	1355	1358	0.9977409638554217	1
s296	s2957	1355	1424	0.855351	0.8747169811320755
s296	s2964	1355	1299	0.9577358490566038	0.9577358490566038
s296	s2967	1355	1510	0.8952702702702703	1
s296	s2968	1355	1821	0.7398101619207147	1
s296	s2969	1355	1478	0.9150552486187845	1
s296	s2970	1355	1359	0.9969902182091799	1
s296	s2979	1355	1681	0.8025439127801333	1
s296	s3006	1355	1580	0.8219264892268695	0.9788679245283018
s296	s3010	1355	1417	0.9552992069214131	1
s296	s3011	1355	1398	0.9685672514619883	1
s296	s3014	1355	1327	0.9788679245283018	0.9788679245283018
s296	s3016	1355	1355	1	1
s296	s3018	1355	1358	0.9977409638554217	1
s296	s3023	1355	1358	0.9977409638554217	1
s296	s3025	1355	37214	0.0363751	1
s296	s3027	1355	1358	0.9947368421052631	0.9984905660377359
s296	s3031	1355	1354	0.999245	0.999245
s296	s3032	1355	1358	0.9977409638554217	1
s296	s3038	1355	1359	0.9969902182091799	1
s296	s3043	1355	1360	0.9962406015037594	1
s296	s3046	1355	1358	0.9977409638554217	1
s296	s3047	1355	1596	0.8461047254150702	1
s296	s3051	1355	1352	0.9977358490566037	0.9977358490566037
s296	s3052	1355	1359	0.9969902182091799	1
s296	s3055	1355	1327	0.9788679245283018	0.9788679245283018
s296	s3056	1355	1355	1	1
s296	s3057	1355	2136	0.6291547958214625	1
s296	s3058	1355	1358	0.9977409638554217	1
s296	s3059	1355	1592	0.8482714468629962	1
s296	s3069	1355	1358	0.9977409638554217	1
s296	s3073	1355	1600	0.8439490445859873	1
s296	s3076	1355	1510	0.8952702702702703	1
s296	s3080	1355	1355	1	1
s296	s3086	1355	1359	0.9969902182091799	1
s296	s3088	1355	1458	0.9278711484593838	1
s296	s3089	1355	1432	0.9450784593437945	1
s296	s3091	1355	1358	0.9977409638554217	1
s296	s3094	1355	1358	0.9977409638554217	1
s296	s3096	1355	1481	0.9105299380591879	0.9984905660377359
s296	s3097	1355	1358	0.9977409638554217	1
s296	s3098	1355	9993	0.15342751273737842	1
s296	s3099	1355	1358	0.9977409638554217	1
s296	s3101	1355	1359	0.9969902182091799	1
s296	s3102	1355	1529	0.8839226150767178	1
s296	s3104	1355	1943	0.6926293779404077	1
s296	s3106	1355	1327	0.9788679245283018	0.9788679245283018
s296	s3109	1355	1358	0.9977409638554217	1
s296	s3110	1355	1354	0.9535398230088495	0.9758490566037736
s296	s3111	1355	1355	1	1
s296	s3113	1355	1358	0.9977409638554217	1
s296	s3114	1355	1359	0.9969902182091799	1
s296	s3117	1355	1358	0.9977409638554217	1
s296	s3120	1355	1219	0.8973584905660378	0.8973584905660378
s296	s3121	1355	1518	0.8904569892473119	1
s296	s3125	1355	1359	0.9969902182091799	1
s296	s3127	1355	1358	0.9947368421052631	0.9984905660377359
s296	s3128	1355	2209	0.6582215598609041	1
s296	s3134	1355	1447	0.9350741002117149	1
s298	s1320	71	119	0.4606741573033708	1
s298	s2594	71	1429	0.029306647605432452	1
s298	s2871	71	1536	0.027224435590969456	1
s299	s1320	58	119	0.13592233009708737	0.5
s300	s1321	572	3471	0.14717741935483872	0.9428044280442804
s301	s1321	201	3471	0.0496949	1
s302	s1321	10130	3471	0.011201553282055111	0.0148515
s302	s2951	10130	84	0.000887137	0.000891089
s303	s2951	46	84	0.2727272727272727	0.9375
s304	s1257	16172	5876	0.0544792	0.0703754
s305	s307	44	1057	0.013631937682570594	1
s307	s305	1057	44	0.013631937682570594	0.013631937682570594
s308	s261	6802	1036	0.00141625	0.00162434
s308	s317	6802	793	0.000798085	0.000886001
s308	s492	6802	19980	0.000262025	0.00103367
s308	s1069	6802	15551	0.00143833	0.00472534
s308	s1175	6802	2352	0.024907	0.0326344
s308	s1209	6802	26069	0.00119062	0.00575901
s308	s1751	6802	1612	0.000718735	0.000886001
s308	s1776	6802	308	0.00156272	0.00162434
s308	s2081	6802	945	0.000784929	0.000886001
s314	s316	183	105	0.017857142857142856	0.026143790849673203
s314	s2081	183	945	0.034102306920762285	0.2222222222222222
s316	s314	105	183	0.017857142857142856	0.0533333
s316	s2081	105	945	0.0854214	1
s317	s261	793	1036	0.00629651	0.014627659574468085
s317	s308	793	6802	0.000798085	0.00797872
s317	s992	793	2334	0.00131062	0.00531915
s317	s1751	793	1612	0.00473526	0.014627659574468085
s317	s1776	793	308	0.010794896957801767	0.014627659574468085
s317	s1782	793	84	0.020253164556962026	0.0212766
s317	s2081	793	945	0.7814207650273224	0.9507978723404256
s326	s2313	559	824	0.6662468513853904	1
s327	s2251	493	1586	0.10873146622734761	0.42764578833693306
s327	s2313	493	824	0.2299412915851272	0.5075593952483801
s330	s2606	1322	55	0.018561484918793503	0.018575851393188854
s334	s227	11894	79	0.000167912	0.000168577
s334	s355	11894	20337	6.217165594205601e-05	0.000168577
s334	s1436	11894	20839	0.000153055	0.000421443
s337	s339	53	4305	0.00116469	0.21739130434782608
s337	s1050	53	51	0.4666666666666667	0.6086956521739131
s337	s1170	53	53	0.15	0.2608695652173913
s337	s1785	53	46	0.56	0.6086956521739131
s337	s1889	53	53	0.3939393939393939	0.5652173913043478
s337	s1981	53	53	0.15	0.2608695652173913
s337	s2028	53	204	0.23333333333333334	0.6086956521739131
s337	s2170	53	107	0.4339622641509434	1
s337	s2494	53	53	0.1794871794871795	0.30434782608695654
s337	s2927	53	53	0.15	0.2608695652173913
s339	s337	4305	53	0.00116469	0.00116959
s339	s585	4305	30139	2.908414041822994e-05	0.000233918
s339	s972	4305	3155	0.000270343	0.000467836
s339	s1050	4305	51	0.00116523	0.00116959
s339	s1170	4305	53	0.00139795	0.00140351
s339	s1302	4305	69284	2.7200892189263807e-05	0.000467836
s339	s1889	4305	53	0.00139795	0.00140351
s339	s1981	4305	53	0.00139795	0.00140351
s339	s2028	4305	204	0.00115714	0.00116959
s339	s2170	4305	107	0.0011566	0.00116959
s339	s2494	4305	53	0.00116469	0.00116959
s339	s2927	4305	53	0.00139795	0.00140351
s340	s344	72	49	0.22	0.2619047619047619
s340	s2495	72	65	0.0547945	0.0952381
s340	s3029	72	54	0.3469387755102041	0.40476190476190477
s342	s345	110	89	0.0775194	0.125
s342	s347	110	4085	0.00121065	0.0625
s342	s2651	110	120	0.0625	0.125
s344	s340	49	72	0.22	0.5789473684210527
s344	s3029	49	54	0.3870967741935484	0.631579
s345	s342	89	110	0.0775194	0.1694915254237288
s345	s347	89	4085	0.00932287	0.6440677966101694
s345	s2651	89	120	0.6555555555555556	1
s347	s342	4085	110	0.00121065	0.00123305
s347	s345	4085	89	0.00932287	0.00937115
s347	s2495	4085	65	0.000489237	0.000493218
s347	s2651	4085	120	0.015433610975012248	0.015536374845869297
s349	s968	17410	473	0.000112227	0.000115075
s349	s1861	17410	162	0.00011422	0.000115075
s349	s2145	17410	2311	0.000101812	0.000115075
s349	s2661	17410	864	0.000109818	0.000115075
s354	s2702	142	4399	0.025635156786449988	1
s355	s57	20337	38366	3.4105830391705464e-05	9.848820603732703e-05
s355	s221	20337	27936	4.149377593360996e-05	9.848820603732703e-05
s355	s227	20337	79	0.000688231	0.000689417
s355	s334	20337	11894	6.217165594205601e-05	9.848820603732703e-05
s355	s1164	20337	47	0.000344539	0.000344709
s355	s1165	20337	61	0.000344302	0.000344709
s355	s1436	20337	20839	4.864523033516564e-05	9.848820603732703e-05
s355	s2473	20337	40	4.922228785193936e-05	4.924410301866352e-05
s356	s2338	631	1558	0.086779	0.28286189683860236
s356	s2339	631	427	0.5791139240506329	0.6089850249584027
s356	s2380	631	1558	0.0884458	0.2878535773710483
s359	s2759	126	128	0.9595959595959596	0.9895833333333334
s362	s28	12072	28162	4.9785920541670816e-05	0.000166085
s362	s209	12072	1648	7.321180174244088e-05	8.304268393954493e-05
s366	s2703	136	701	0.15797317436661698	1
s367	s2703	81	701	0.061764705882352944	0.8235294117647058
s372	s375	1668	1793	0.052322	0.10330073349633252
s372	s377	1668	94	0.00117786	0.00122249
s372	s1028	1668	5619	0.000692521	0.00305623
s372	s2628	1668	480	0.00240269	0.00305623
s372	s3022	1668	2111	0.0583713	0.12530562347188265
s373	s377	41	94	0.15384615384615385	0.9090909090909091
s373	s1028	41	5619	0.00178891	0.9090909090909091
s373	s2628	41	480	0.010964912280701754	0.45454545454545453
s374	s378	115	115	1	1
s374	s1028	115	5619	0.015208445160135982	1
s374	s2826	115	115	1	1
s375	s372	1793	1668	0.052322	0.0958593
s375	s379	1793	349	0.070437	0.0777085
s375	s381	1793	52032	0.0017331	0.052750992626205334
s375	s1028	1793	5619	0.0598241	0.23539421440726035
s375	s3022	1793	2111	0.7183728207420653	0.9115144639818491
s376	s1028	93	5619	0.011272141706924315	1
s376	s2628	93	480	0.0665281	0.5079365079365079
s376	s3022	93	2111	0.0268199	0.8888888888888888
s377	s372	94	1668	0.00117786	0.03125
s377	s373	94	41	0.15384615384615385	0.15625
s377	s1028	94	5619	0.011451064591161209	1
s377	s2628	94	480	0.12967032967032968	0.921875
s377	s3022	94	2111	0.000933271	0.03125
s378	s374	115	115	1	1
s378	s1028	115	5619	0.015208445160135982	1
s378	s2826	115	115	1	1
s379	s375	349	1793	0.070437	0.42946708463949845
s379	s1028	349	5619	0.0237394	0.42946708463949845
s379	s3022	349	2111	0.10752191970466082	0.7304075235109718
s381	s375	52032	1793	0.0017331	0.00178877
s381	s1028	52032	5619	0.00210585	0.00232733
s381	s2828	52032	670	0.011065219479396792	0.011078840568559943
s381	s3022	52032	2111	0.00229851	0.00238503
s382	s435	27540	16253	0.022158851853583284	0.0344602
s382	s449	27540	8383	0.00439702	0.00570702
s382	s450	27540	856	0.023699421965317918	0.023845874227553618
s382	s451	27540	13099	0.0190878	0.027626317702653582
s382	s709	27540	9748	0.00580877	0.00781534
s382	s939	27540	12268	0.00722195	0.010359869138495093
s382	s1014	27540	24545	0.0264986	0.0488186
s382	s1042	27540	8023	0.024499336295954292	0.030861504907306433
s382	s1243	27540	1178	0.019386049158752177	0.019810977826245003
s382	s1244	27540	72	0.00152672	0.00152672
s382	s1245	27540	21314	0.015801	0.027589967284623772
s382	s1257	27540	5876	0.043973584551344244	0.0510723
s382	s1419	27540	4309	0.000755549	0.00087241
s382	s1670	27540	4337	0.017265082968315377	0.019629225736095966
s382	s1859	27540	1443	0.046304670260102015	0.046528535078153396
s386	s2693	5229	31503	0.1644313562305944	0.9880746297364877
s387	s2693	54	31503	0.000769749	1
s388	s2693	494	31503	0.014881811475672729	1
s389	s2693	183	31503	0.00397334	0.8104575163398693
s390	s397	346	82	0.0574713	0.0632911
s390	s2693	346	31503	0.00948748	0.9367088607594937
s391	s2079	37	192	0.024242424242424242	0.5714285714285714
s391	s2693	37	31503	0.00022451	1
s392	s2079	84	192	0.0485437	0.18518518518518517
s392	s2693	84	31503	0.00173193	1
s393	s398	101	363	0.1642651296829971	0.8028169014084507
s393	s2693	101	31503	0.00227717	1
s394	s398	260	363	0.6906906906906907	1
s394	s552	260	2458	0.00301887	0.034782608695652174
s394	s997	260	147	0.00289017	0.00434783
s394	s2693	260	31503	0.00640841	0.8695652173913043
s395	s399	1259	4073	0.00247195	0.010577705451586655
s395	s1951	1259	126	0.00226929	0.00244101
s395	s2693	1259	31503	0.0394176	1
s395	s2794	1259	96	0.00465477	0.00488202
s397	s390	82	346	0.0574713	0.38461538461538464
s397	s2693	82	31503	0.00166779	1
s397	s2794	82	96	0.102804	0.21153846153846154
s398	s393	363	101	0.1642651296829971	0.17117117117117117
s398	s394	363	260	0.6906906906906907	0.6906906906906907
s398	s533	363	3722	0.000248509	0.003003
s398	s552	363	2458	0.00290592	0.024024024024024024
s398	s997	363	147	0.00222717	0.003003
s398	s2693	363	31503	0.00961169	0.9009009009009009
s399	s395	4073	1259	0.00247195	0.00321543
s399	s2693	4073	31503	0.1296706116296225	1
s400	s2693	830	31503	0.0256583	1
s401	s2693	795	31503	0.023518103172060236	0.9594771241830066
s402	s2693	269	31503	0.00766542	1
s403	s2693	36	31503	0.000192437	1
s404	s62	1903	42074	0.00013664	0.00320342
s404	s1183	1903	29534	0.000191259	0.00320342
s404	s2693	1903	31503	0.060072484685204784	1
s405	s2693	210	31503	0.00577312	1
s405	s2813	210	263	0.613281	0.8722222222222222
s406	s2693	9074	31503	0.28750680195896416	0.9931446262715613
s407	s2693	279	31503	0.00798614	1
s408	s421	2830	1677	0.000449944	0.000714286
s408	s739	2830	15740	0.000162118	0.00107143
s408	s1159	2830	12902	0.000191461	0.00107143
s408	s2693	2830	31503	0.0887216	0.9889285714285714
s409	s2693	34	31503	0.000128291	1
s410	s2693	66	31503	0.00115462	1
s411	s2693	105	31503	0.00240547	1
s412	s2693	84	31503	0.00169986	1
s414	s2693	118	31503	0.00282241	1
s415	s2693	86	31503	0.00179608	1
s416	s2693	106	31503	0.00243754	1
s417	s2693	108	31503	0.00250168	1
s418	s2171	525	205	0.24074074074074073	0.26262626262626265
s418	s2693	525	31503	0.0151272	0.9535353535353536
s419	s2171	41	205	0.0628571	1
s419	s2693	41	31503	0.000352802	1
s420	s425	1799	76	0.00110314	0.00113058
s420	s1963	1799	574	0.000865426	0.00113058
s420	s2693	1799	31503	0.00730686	0.13510457885811192
s421	s33	1677	776	0.00715488	0.010321797207043109
s421	s408	1677	2830	0.000449944	0.00121433
s421	s2693	1677	31503	6.093102607847916e-05	0.00121433
s422	s739	287	15740	0.000250611	0.0155642
s423	s1963	381	574	0.3726993865030675	0.6923076923076923
s424	s1963	115	574	0.15625	1
s425	s420	76	1799	0.00110314	0.043478260869565216
s425	s1963	76	574	0.0845588	1
s425	s2693	76	31503	6.405534381705794e-05	0.043478260869565216
s427	s1963	102	574	0.12408759124087591	0.9444444444444444
s430	s1422	738	128	0.00373599	0.00423729
s432	s960	2430	1283	0.00137931	0.00210349
s432	s2145	2430	2311	0.00107805	0.00210349
s435	s382	16253	27540	0.022158851853583284	0.0584464
s435	s796	16253	18617	0.030402605091770278	0.0633169
s437	s438	918	102	0.00840336	0.00900901
s438	s437	102	918	0.00840336	0.1111111111111111
s439	s633	15618	7366	0.00030545	0.000449063
s440	s441	5390	32	0.000373134	0.000373134
s440	s2576	5390	62	0.0057825	0.00578358
s441	s440	32	5390	0.000373134	1
s441	s2576	32	62	0.0625	1
s445	s3103	168	52	0.15942028985507245	0.15942028985507245
s449	s382	8383	27540	0.00439702	0.018795642284209265
s449	s506	8383	3834	0.0353432	0.0496827
s449	s624	8383	35280	4.587050755716612e-05	0.000239435
s449	s709	8383	9748	0.00989158	0.021189991619777325
s449	s939	8383	12268	0.019406901331749098	0.046929246977133965
s449	s1455	8383	3148	0.016932624113475177	0.022866036154674967
s449	s1457	8383	4501	0.00359994	0.005507
s449	s1670	8383	4337	0.013043130351284309	0.019513947084879683
s450	s382	856	27540	0.023699421965317918	0.7941888619854721
s450	s709	856	9748	0.00938158	0.11864406779661017
s450	s939	856	12268	0.00500038	0.0786925
s450	s1014	856	24545	0.0223092	0.6694915254237288
s450	s1042	856	8023	0.00307097	0.0326877
s450	s1243	856	1178	0.3804195804195804	0.6585956416464891
s450	s1257	856	5876	0.0903742	0.6694915254237288
s450	s1670	856	4337	0.0204771	0.12469733656174334
s450	s1859	856	1443	0.3287833827893175	0.6707021791767555
s451	s382	13099	27540	0.0190878	0.0581662
s451	s1014	13099	24545	0.0223619	0.0629114
s451	s1042	13099	8023	0.039027037694888495	0.0605388
s451	s1244	13099	72	0.0025239	0.00252564
s451	s1245	13099	21314	0.020711377886072566	0.053344558395836524
s451	s1257	13099	5876	0.0418687	0.0581662
s451	s1859	13099	1443	0.0553207	0.058089698454002754
s452	s2618	906	2262	0.39122649955237243	0.997717
s453	s1325	6310	2836	0.000220167	0.000318471
s453	s1462	6310	56	0.0028626	0.00286624
s456	s739	105	15740	6.336332530731213e-05	0.013333333333333334
s457	s2653	4009	33	0.000753958	0.000753958
s457	s2850	4009	56	0.00125	0.0012566
s467	s1791	1655	4381	0.04275	0.15076923076923077
s468	s1791	92	4381	0.013318025258323766	0.9354838709677419
s469	s1791	63	4381	0.00758446	1
s470	s1791	934	4381	0.13108049935428326	0.6736725663716814
s473	s474	21615	153	0.00397743	0.00398425
s474	s473	153	21615	0.00397743	0.6991869918699187
s475	s1792	1791	56	0.013613159387407828	0.013628620102214651
s477	s482	39	95	0.15789473684210525	1
s477	s2252	39	57	0.3333333333333333	1
s477	s2575	39	57	0.125	0.4444444444444444
s482	s477	95	39	0.15789473684210525	0.15789473684210525
s482	s856	95	4168	0.00262906	0.19298245614035087
s482	s857	95	57	0.024390243902439025	0.0350877
s482	s2252	95	57	0.47368421052631576	0.47368421052631576
s482	s2575	95	57	0.47368421052631576	0.47368421052631576
s486	s230	15878	34855	0.0001579	0.000504796
s486	s1715	15878	6450	0.0651997	0.0860045
s486	s2329	15878	1458	0.0857897	0.0861307
s487	s488	11908	60	0.000252016	0.000252589
s487	s1715	11908	6450	0.00153265	0.0023575
s487	s1990	11908	1620	0.036720554272517324	0.0401617
s487	s2329	11908	1458	0.00241091	0.00269428
s487	s2359	11908	936	0.0364034	0.037804159299486405
s488	s487	60	11908	0.000252016	0.1
s488	s1990	60	1620	0.018867924528301886	1
s488	s2359	60	936	0.033112582781456956	1
s489	s1990	90	1620	0.034482758620689655	0.9166666666666666
s489	s2356	90	159	0.41044776119402987	0.9166666666666666
s490	s1992	49	53	0.8260869565217391	1
s490	s2356	49	159	0.14728682170542637	1
s490	s2574	49	122	0.20652173913043478	1
s491	s2574	69	122	0.42391304347826086	1
s492	s91	19980	261	4.955401387512388e-05	5.012531328320802e-05
s492	s272	19980	314	0.000148287	0.000150376
s492	s308	19980	6802	0.000262025	0.000350877
s492	s533	19980	3722	8.460236886632826e-05	0.000100251
s492	s701	19980	2423	0.000179059	0.000200501
s501	s2704	409	2280	0.16688859298712827	0.9920844327176781
s502	s2704	516	2280	0.216	1
s506	s449	3834	8383	0.0353432	0.1090956887486856
s506	s624	3834	35280	2.5606227434512072e-05	0.000262881
s506	s1455	3834	3148	0.047993943981831946	0.0833333
s506	s1456	3834	55	0.00657203	0.00657203
s506	s1457	3834	4501	0.014341750429026722	0.030757097791798107
s509	s296	1355	1355	1	1
s509	s665	1355	1299	0.9577358490566038	0.9577358490566038
s509	s684	1355	1352	0.9977358490566037	0.9977358490566037
s509	s870	1355	1352	0.9977358490566037	0.9977358490566037
s509	s898	1355	1358	0.9977409638554217	1
s509	s920	1355	1358	0.9977409638554217	1
s509	s964	1355	1353	0.9984905660377359	0.9984905660377359
s509	s989	1355	1358	0.9977409638554217	1
s509	s1039	1355	1358	0.9977409638554217	1
s509	s1105	1355	1355	1	1
s509	s1291	1355	2838	0.8934592043155766	1
s509	s1319	1355	1355	1	1
s509	s1414	1355	1355	1	1
s509	s1454	1355	1358	0.9977409638554217	1
s509	s1994	1355	1355	1	1
s509	s1996	1355	1358	0.9962377727614747	0.999245
s509	s1997	1355	1355	1	1
s509	s2010	1355	1508	0.928521	1
s509	s2014	1355	1355	0.9954819277108434	0.9977358490566037
s509	s2018	1355	3026	0.7924641148325359	1
s509	s2026	1355	1355	1	1
s509	s2027	1355	1358	0.9977409638554217	1
s509	s2029	1355	2076	0.668854	1
s509	s2036	1355	1355	1	1
s509	s2050	1355	1358	0.9977409638554217	1
s509	s2059	1355	1359	0.9969902182091799	1
s509	s2080	1355	1358	0.9947368421052631	0.9984905660377359
s509	s2085	1355	1299	0.9577358490566038	0.9577358490566038
s509	s2090	1355	1356	0.9992458521870287	1
s509	s2091	1355	1358	0.9977409638554217	1
s509	s2097	1355	1355	1	1
s509	s2099	1355	1832	0.7352941176470589	1
s509	s2101	1355	1299	0.9577358490566038	0.9577358490566038
s509	s2103	1355	1325	0.9773584905660377	0.9773584905660377
s509	s2109	1355	1358	0.9977409638554217	1
s509	s2111	1355	1355	0.9969856819894499	0.9984905660377359
s509	s2112	1355	1359	0.9586715867158672	0.9803773584905661
s509	s2126	1355	1355	1	1
s509	s2132	1355	1357	0.9984928409947249	1
s509	s2137	1355	1359	0.9969902182091799	1
s509	s2140	1355	1358	0.9977409638554217	1
s509	s2141	1355	1357	0.9571955719557196	0.9788679245283018
s509	s2142	1355	1221	0.8960060286360211	0.8973584905660378
s509	s2144	1355	1358	0.9977409638554217	1
s509	s2147	1355	1358	0.9977409638554217	1
s509	s2148	1355	1354	0.997738	0.9984905660377359
s509	s2151	1355	1355	1	1
s509	s2152	1355	1358	0.9977409638554217	1
s509	s2154	1355	1356	0.9992458521870287	1
s509	s2157	1355	1358	0.9962377727614747	0.999245
s509	s2163	1355	1358	0.9977409638554217	1
s509	s2164	1355	1871	0.7187839305103149	0.999245
s509	s2167	1355	1354	0.999245	0.999245
s509	s2169	1355	1355	1	1
s509	s2172	1355	1358	0.9977409638554217	1
s509	s2178	1355	1358	0.9977409638554217	1
s509	s2179	1355	1358	0.9977409638554217	1
s509	s2184	1355	1358	0.9977409638554217	1
s509	s2188	1355	1354	0.999245	0.999245
s509	s2193	1355	1738	0.7757611241217799	1
s509	s2207	1355	1358	0.9962377727614747	0.999245
s509	s2211	1355	1363	0.9939984996249063	1
s509	s2213	1355	1299	0.9577358490566038	0.9577358490566038
s509	s2219	1355	1315	0.5703971119133574	0.7154716981132075
s509	s2221	1355	172	0.10716981132075472	0.10716981132075472
s509	s2224	1355	1359	0.9969902182091799	1
s509	s2227	1355	1356	0.9977392614920875	0.999245
s509	s2229	1355	1357	0.9984928409947249	1
s509	s2234	1355	1496	0.9038199181446112	1
s509	s2235	1355	1358	0.9977409638554217	1
s509	s2236	1355	1358	0.9947368421052631	0.9984905660377359
s509	s2237	1355	1355	1	1
s509	s2241	1355	1366	0.9917664670658682	1
s509	s2243	1355	1299	0.9577358490566038	0.9577358490566038
s509	s2246	1355	1594	0.8146984924623115	0.9788679245283018
s509	s2251	1355	1586	0.8515424164524421	1
s509	s2259	1355	1299	0.9577358490566038	0.9577358490566038
s509	s2263	1355	1357	0.9954853273137697	0.9984905660377359
s509	s2265	1355	1355	1	1
s509	s2267	1355	1358	0.9977409638554217	1
s509	s2268	1355	1355	1	1
s509	s2273	1355	1358	0.9977409638554217	1
s509	s2275	1355	1359	0.9969902182091799	1
s509	s2278	1355	1355	0.9542772861356932	0.9766037735849057
s509	s2283	1355	1356	0.9992458521870287	1
s509	s2285	1355	1299	0.9129793510324484	0.9343396226415094
s509	s2292	1355	1358	0.9478707782672541	0.9743396226415094
s509	s2293	1355	1358	0.9478707782672541	0.9743396226415094
s509	s2296	1355	1354	0.9521002210759028	0.9750943396226415
s509	s2311	1355	1355	1	1
s509	s2315	1355	1353	0.9984905660377359	0.9984905660377359
s509	s2316	1355	1358	0.9977409638554217	1
s509	s2318	1355	1299	0.9577358490566038	0.9577358490566038
s509	s2321	1355	1358	0.9977409638554217	1
s509	s2323	1355	1355	1	1
s509	s2325	1355	1358	0.9977409638554217	1
s509	s2327	1355	1356	0.9992458521870287	1
s509	s2328	1355	1355	1	1
s509	s2330	1355	1155	0.8490566037735849	0.8490566037735849
s509	s2337	1355	1358	0.9977409638554217	1
s509	s2338	1355	1558	0.8671465968586387	1
s509	s2340	1355	1358	0.9977409638554217	1
s509	s2342	1355	1358	0.9977409638554217	1
s509	s2344	1355	1327	0.9788679245283018	0.9788679245283018
s509	s2349	1355	1357	0.9557522123893806	0.9781132075471698
s509	s2352	1355	1358	0.9977409638554217	1
s509	s2354	1355	1355	1	1
s509	s2360	1355	1354	0.9578713968957872	0.9781132075471698
s509	s2364	1355	1357	0.9528718703976435	0.9766037735849057
s509	s2366	1355	1358	0.9977409638554217	1
s509	s2367	1355	1355	1	1
s509	s2370	1355	1352	0.9977358490566037	0.9977358490566037
s509	s2375	1355	1358	0.9977409638554217	1
s509	s2378	1355	1592	0.8470889315419066	0.999245
s509	s2379	1355	1355	1	1
s509	s2380	1355	1558	0.8671465968586387	1
s509	s2381	1355	1359	0.9969902182091799	1
s509	s2383	1355	1299	0.9577358490566038	0.9577358490566038
s509	s2386	1355	1622	0.832286	1
s509	s2388	1355	1358	0.9977409638554217	1
s509	s2391	1355	1354	0.999245	0.999245
s509	s2393	1355	1355	1	1
s509	s2399	1355	1355	1	1
s509	s2400	1355	1358	0.9947368421052631	0.9984905660377359
s509	s2405	1355	1358	0.950735	0.9758490566037736
s509	s2406	1355	1354	0.999245	0.999245
s509	s2410	1355	1358	0.9962377727614747	0.999245
s509	s2411	1355	1353	0.9984905660377359	0.9984905660377359
s509	s2412	1355	1446	0.8968858131487889	0.9781132075471698
s509	s2413	1355	1353	0.9984905660377359	0.9984905660377359
s509	s2418	1355	1358	0.9521707137601177	0.9766037735849057
s509	s2423	1355	1353	0.9984905660377359	0.9984905660377359
s509	s2426	1355	1299	0.9577358490566038	0.9577358490566038
s509	s2428	1355	1359	0.9969902182091799	1
s509	s2429	1355	1358	0.9977409638554217	1
s509	s2430	1355	1353	0.9984905660377359	0.9984905660377359
s509	s2435	1355	1516	0.8916554508748318	1
s509	s2438	1355	1354	0.999245	0.999245
s509	s2439	1355	1358	0.9977409638554217	1
s509	s2440	1355	1358	0.9947368421052631	0.9984905660377359
s509	s2442	1355	1359	0.9969902182091799	1
s509	s2443	1355	1935	0.7127487896718666	1
s509	s2445	1355	1355	1	1
s509	s2449	1355	1355	1	1
s509	s2453	1355	1299	0.9577358490566038	0.9577358490566038
s509	s2455	1355	1764	0.7641291810841984	1
s509	s2456	1355	1358	0.9977409638554217	1
s509	s2458	1355	1355	1	1
s509	s2461	1355	1356	0.9992458521870287	1
s509	s2462	1355	2660	0.5038022813688213	1
s509	s2479	1355	1299	0.9577358490566038	0.9577358490566038
s509	s2481	1355	1355	1	1
s509	s2482	1355	1561	0.8654474199869366	1
s509	s2483	1355	1359	0.9969902182091799	1
s509	s2484	1355	4040	0.4934823091247672	1
s509	s2485	1355	1359	0.9557848194546794	0.9788679245283018
s509	s2488	1355	1355	1	1
s509	s2496	1355	2056	0.6539980256663376	1
s509	s2498	1355	1355	1	1
s509	s2499	1355	1353	0.9984905660377359	0.9984905660377359
s509	s2502	1355	1358	0.9521707137601177	0.9766037735849057
s509	s2509	1355	1358	0.9977409638554217	1
s509	s2532	1355	1355	1	1
s509	s2533	1355	1355	0.9984917043740573	0.999245
s509	s2536	1355	1569	0.8946657663740716	1
s509	s2537	1355	1638	0.8240049751243781	1
s509	s2545	1355	1359	0.9954887218045113	0.999245
s509	s2546	1355	1725	0.7947178871548619	0.999245
s509	s2547	1355	1358	0.9977409638554217	1
s509	s2551	1355	1358	0.9977409638554217	1
s509	s2554	1355	1802	0.7477426636568849	1
s509	s2557	1355	1299	0.9577358490566038	0.9577358490566038
s509	s2563	1355	1848	0.7431295569265284	1
s509	s2565	1355	1358	0.9977409638554217	1
s509	s2570	1355	1358	0.9977409638554217	1
s509	s2571	1355	1355	1	1
s509	s2577	1355	1432	0.9450784593437945	1
s509	s2585	1355	1358	0.9977409638554217	1
s509	s2587	1355	1354	0.9535398230088495	0.9758490566037736
s509	s2588	1355	1359	0.9514705882352941	0.9766037735849057
s509	s2589	1355	1359	0.9969902182091799	1
s509	s2590	1355	1327	0.9336283185840708	0.9554716981132075
s509	s2591	1355	1358	0.9521707137601177	0.9766037735849057
s509	s2594	1355	1429	0.9471050750536097	1
s509	s2597	1355	1723	0.7919904363419008	1
s509	s2607	1355	1359	0.9969902182091799	1
s509	s2608	1355	1358	0.9947368421052631	0.9984905660377359
s509	s2609	1355	1755	0.7369020501138952	0.9766037735849057
s509	s2610	1355	1357	0.9984928409947249	1
s509	s2613	1355	1356	0.9992458521870287	1
s509	s2618	1355	2262	0.5922112802148612	0.9984905660377359
s509	s2619	1355	1359	0.9969902182091799	1
s509	s2620	1355	1358	0.9977409638554217	1
s509	s2623	1355	1327	0.9788679245283018	0.9788679245283018
s509	s2627	1355	1549	0.8722843976300197	1
s509	s2645	1355	1354	0.999245	0.999245
s509	s2647	1355	1353	0.9984905660377359	0.9984905660377359
s509	s2650	1355	1358	0.9977409638554217	1
s509	s2654	1355	2909	0.4602292462660646	1
s509	s2657	1355	1359	0.9969902182091799	1
s509	s2665	1355	1357	0.9984928409947249	1
s509	s2666	1355	1353	0.9984905660377359	0.9984905660377359
s509	s2673	1355	1641	0.8224705152079453	1
s509	s2680	1355	1358	0.9947368421052631	0.9984905660377359
s509	s2698	1355	1358	0.9977409638554217	1
s509	s2704	1355	2280	0.5881830297645491	0.999245
s509	s2706	1355	1358	0.9977409638554217	1
s509	s2707	1355	1358	0.9977409638554217	1
s509	s2708	1355	1359	0.9969902182091799	1
s509	s2709	1355	1355	1	1
s509	s2711	1355	1324	0.9766037735849057	0.9766037735849057
s509	s2713	1355	1299	0.9577358490566038	0.9577358490566038
s509	s2715	1355	1359	0.9969902182091799	1
s509	s2716	1355	1669	0.8084197681513118	1
s509	s2717	1355	1354	0.999245	0.999245
s509	s2718	1355	1358	0.9977409638554217	1
s509	s2719	1355	1361	0.9954921111945906	1
s509	s2720	1355	1354	0.999245	0.999245
s509	s2721	1355	1358	0.9977409638554217	1
s509	s2722	1355	1427	0.9484609878310666	1
s509	s2723	1355	1358	0.9977409638554217	1
s509	s2724	1355	1354	0.999245	0.999245
s509	s2739	1355	1470	0.928521	1
s509	s2744	1355	1358	0.9977409638554217	1
s509	s2746	1355	1358	0.9579335793357934	0.979623
s509	s2762	1355	1357	0.9161849710982659	0.9569811320754718
s509	s2765	1355	1300	0.9193786982248521	0.9381132075471698
s509	s2768	1355	1359	0.9586715867158672	0.9803773584905661
s509	s2786	1355	1354	0.9578713968957872	0.9781132075471698
s509	s2788	1355	1355	1	1
s509	s2796	1355	1355	1	1
s509	s2798	1355	1358	0.9977409638554217	1
s509	s2800	1355	1355	0.9542772861356932	0.9766037735849057
s509	s2802	1355	1358	0.9977409638554217	1
s509	s2816	1355	2244	0.5970216606498195	0.9984905660377359
s509	s2824	1355	1358	0.9977409638554217	1
s509	s2827	1355	1362	0.9947447447447447	1
s509	s2830	1355	1358	0.8922967189728959	0.9441509433962264
s509	s2831	1355	5827	0.3106682297772567	1
s509	s2833	1355	1358	0.9977409638554217	1
s509	s2866	1355	1468	0.91875	0.9984905660377359
s509	s2871	1355	1536	0.8798140770252324	1
s509	s2873	1355	1299	0.9577358490566038	0.9577358490566038
s509	s2885	1355	1358	0.9977409638554217	1
s509	s2886	1355	1502	0.9001358695652174	1
s509	s2889	1355	1818	0.7410514541387024	1
s509	s2892	1355	1355	1	1
s509	s2900	1355	1358	0.9977409638554217	1
s509	s2901	1355	1571	0.8598312783906554	1
s509	s2905	1355	136	0.08	0.08
s509	s2906	1355	1220	0.8966817496229261	0.8973584905660378
s509	s2907	1355	1358	0.9977409638554217	1
s509	s2908	1355	1547	0.8734344100197758	1
s509	s2910	1355	1358	0.9977409638554217	1
s509	s2911	1355	1493	0.9080932784636488	0.999245
s509	s2915	1355	1357	0.9984928409947249	1
s509	s2924	1355	2371	0.5659974369927382	1
s509	s2925	1355	1358	0.9977409638554217	1
s509	s2931	1355	1358	0.9977409638554217	1
s509	s2932	1355	1358	0.9977409638554217	1
s509	s2933	1355	1355	1	1
s509	s2934	1355	1355	1	1
s509	s2935	1355	1358	0.9947368421052631	0.9984905660377359
s509	s2937	1355	235	0.15471698113207547	0.15471698113207547
s509	s2938	1355	1570	0.8236791852323361	0.9766037735849057
s509	s2946	1355	1299	0.9577358490566038	0.9577358490566038
s509	s2952	1355	1768	0.8722843976300197	1
s509	s2954	1355	1355	1	1
s509	s2956	1355	1358	0.9977409638554217	1
s509	s2957	1355	1424	0.855351	0.8747169811320755
s509	s2964	1355	1299	0.9577358490566038	0.9577358490566038
s509	s2967	1355	1510	0.8952702702702703	1
s509	s2968	1355	1821	0.7398101619207147	1
s509	s2969	1355	1478	0.9150552486187845	1
s509	s2970	1355	1359	0.9969902182091799	1
s509	s2979	1355	1681	0.8025439127801333	1
s509	s3006	1355	1580	0.8219264892268695	0.9788679245283018
s509	s3010	1355	1417	0.9552992069214131	1
s509	s3011	1355	1398	0.9685672514619883	1
s509	s3014	1355	1327	0.9788679245283018	0.9788679245283018
s509	s3016	1355	1355	1	1
s509	s3018	1355	1358	0.9977409638554217	1
s509	s3023	1355	1358	0.9977409638554217	1
s509	s3025	1355	37214	0.0363751	1
s509	s3027	1355	1358	0.9947368421052631	0.9984905660377359
s509	s3031	1355	1354	0.999245	0.999245
s509	s3032	1355	1358	0.9977409638554217	1
s509	s3038	1355	1359	0.9969902182091799	1
s509	s3043	1355	1360	0.9962406015037594	1
s509	s3046	1355	1358	0.9977409638554217	1
s509	s3047	1355	1596	0.8461047254150702	1
s509	s3051	1355	1352	0.9977358490566037	0.9977358490566037
s509	s3052	1355	1359	0.9969902182091799	1
s509	s3055	1355	1327	0.9788679245283018	0.9788679245283018
s509	s3056	1355	1355	1	1
s509	s3057	1355	2136	0.6291547958214625	1
s509	s3058	1355	1358	0.9977409638554217	1
s509	s3059	1355	1592	0.8482714468629962	1
s509	s3069	1355	1358	0.9977409638554217	1
s509	s3073	1355	1600	0.8439490445859873	1
s509	s3076	1355	1510	0.8952702702702703	1
s509	s3080	1355	1355	1	1
s509	s3086	1355	1359	0.9969902182091799	1
s509	s3088	1355	1458	0.9278711484593838	1
s509	s3089	1355	1432	0.9450784593437945	1
s509	s3091	1355	1358	0.9977409638554217	1
s509	s3094	1355	1358	0.9977409638554217	1
s509	s3096	1355	1481	0.9105299380591879	0.9984905660377359
s509	s3097	1355	1358	0.9977409638554217	1
s509	s3098	1355	9993	0.15342751273737842	1
s509	s3099	1355	1358	0.9977409638554217	1
s509	s3101	1355	1359	0.9969902182091799	1
s509	s3102	1355	1529	0.8839226150767178	1
s509	s3104	1355	1943	0.6926293779404077	1
s509	s3106	1355	1327	0.9788679245283018	0.9788679245283018
s509	s3109	1355	1358	0.9977409638554217	1
s509	s3110	1355	1354	0.9535398230088495	0.9758490566037736
s509	s3111	1355	1355	1	1
s509	s3113	1355	1358	0.9977409638554217	1
s509	s3114	1355	1359	0.9969902182091799	1
s509	s3117	1355	1358	0.9977409638554217	1
s509	s3120	1355	1219	0.8973584905660378	0.8973584905660378
s509	s3121	1355	1518	0.8904569892473119	1
s509	s3125	1355	1359	0.9969902182091799	1
s509	s3127	1355	1358	0.9947368421052631	0.9984905660377359
s509	s3128	1355	2209	0.6582215598609041	1
s509	s3134	1355	1447	0.9350741002117149	1
s511	s1993	75	663	0.0694006	0.9777777777777777
s511	s2577	75	1432	0.0313614	0.9777777777777777
s511	s2929	75	122	0.4731182795698925	0.9777777777777777
s512	s1993	45	663	0.023696682464454975	1
s512	s2929	45	122	0.16304347826086957	1
s513	s1993	182	663	0.2401263823064771	1
s513	s2978	182	181	0.9675324675324676	0.9802631578947368
s514	s1993	358	663	0.5181674565560821	1
s515	s2496	702	2056	0.32906403940886697	0.9940476190476191
s518	s534	3227	8613	0.000169808	0.000625586
s518	s1627	3227	81	0.000616143	0.000625586
s518	s1629	3227	115	0.000914913	0.00093838
s518	s1634	3227	231	0.000886001	0.00093838
s518	s1640	3227	72	0.000617856	0.000625586
s518	s2201	3227	475	0.000828043	0.00093838
s518	s2450	3227	423	0.000557414	0.000625586
s518	s2569	3227	539	0.000811688	0.00093838
s518	s2974	3227	479	0.000548847	0.000625586
s518	s2976	3227	86	0.000923077	0.00093838
s518	s3037	3227	475	0.000827815	0.00093838
s518	s3040	3227	532	0.000814996	0.00093838
s518	s3041	3227	133	0.000909918	0.00093838
s518	s3119	3227	109	0.00091659	0.00093838
s518	s3123	3227	282	0.000580889	0.000625586
s521	s2923	922	67	0.040313549832026875	0.0403587
s528	s3053	52	75	0.4888888888888889	1
s533	s398	3722	363	0.000248509	0.000270856
s533	s492	3722	19980	8.460236886632826e-05	0.000541712
s533	s1357	3722	224	0.0002574	0.000270856
s533	s2350	3722	73	0.000267809	0.000270856
s533	s2693	3722	31503	2.8677946659019214e-05	0.000270856
s533	s3067	3722	1299	0.000403796	0.000541712
s534	s230	8613	34855	0.000161287	0.000815566
s534	s518	8613	3227	0.000169808	0.000233019
s534	s550	8613	45	0.000232666	0.000233019
s534	s551	8613	9664	0.000384404	0.000815566
s534	s907	8613	59	0.000116131	0.000116509
s534	s982	8613	13656	0.000225185	0.000582547
s534	s1627	8613	81	0.000463499	0.000466038
s534	s1629	8613	115	0.00034622	0.000349528
s534	s1634	8613	231	0.00102669	0.00104858
s534	s1640	8613	72	0.000463983	0.000466038
s534	s1774	8613	102	0.000695169	0.000699056
s534	s1799	8613	53	0.000814048	0.000815566
s534	s2062	8613	234	0.00034153	0.000349528
s534	s2136	8613	53	0.00023245	0.000233019
s534	s2201	8613	475	0.000999667	0.00104858
s534	s2210	8613	53	0.000814048	0.000815566
s534	s2450	8613	423	0.0457882	0.0457882
s534	s2569	8613	539	0.000330324	0.000349528
s534	s2974	8613	479	0.000443066	0.000466038
s534	s2976	8613	86	0.000347383	0.000349528
s534	s2977	8613	108	0.000695169	0.000699056
s534	s3037	8613	475	0.000555062	0.000582547
s534	s3040	8613	532	0.000551572	0.000582547
s534	s3041	8613	133	0.000345503	0.000349528
s534	s3119	8613	109	0.000577567	0.000582547
s534	s3123	8613	282	0.000566508	0.000582547
s539	s541	667	733	0.00149477	0.00313972
s539	s548	667	8076	0.000230388	0.00313972
s539	s1002	667	643	0.00482315	0.00941915
s541	s539	733	667	0.00149477	0.00284495
s541	s548	733	8076	0.00355586	0.044096728307254626
s541	s1002	733	643	0.00152207	0.00284495
s541	s3000	733	3574	0.00141476	0.00853485
s542	s548	383	8076	0.0438727	1
s542	s3000	383	3574	0.0700165	0.7223796033994334
s543	s548	72	8076	0.00521999	1
s543	s3000	72	3574	0.011851015801354402	1
s544	s548	39	8076	0.00111857	1
s544	s3000	39	3574	0.0025395	1
s545	s548	116	8076	0.010688540889883172	1
s545	s3000	116	3574	0.024266365688487584	1
s546	s548	2021	8076	0.045956648603584824	0.221497
s546	s739	2021	15740	0.000282582	0.0025113
s546	s2294	2021	127	0.000958773	0.00100452
s546	s3000	2021	3574	0.5285832642916322	0.9613259668508287
s546	s3022	2021	2111	0.0004914	0.00100452
s548	s539	8076	667	0.000230388	0.000248571
s548	s541	8076	733	0.00355586	0.00385285
s548	s542	8076	383	0.0438727	0.0438727
s548	s543	8076	72	0.00521999	0.00521999
s548	s544	8076	39	0.00111857	0.00111857
s548	s545	8076	116	0.010688540889883172	0.010688540889883172
s548	s546	8076	2021	0.045956648603584824	0.0548098
s548	s739	8076	15740	0.000210535	0.000621427
s548	s1002	8076	643	0.000231027	0.000248571
s548	s1374	8076	835	0.00033906	0.000372856
s548	s1793	8076	207	0.0146841	0.014789957742977877
s548	s2294	8076	127	0.00024567	0.000248571
s548	s3000	8076	3574	0.1803645992463591	0.22010937111608253
s548	s3022	8076	2111	0.000197531	0.000248571
s550	s534	45	8613	0.000232666	0.13333333333333333
s550	s551	45	9664	0.00114132	0.7333333333333333
s550	s907	45	59	0.023255813953488372	0.0666667
s550	s1774	45	102	0.029850746268656716	0.13333333333333333
s550	s1799	45	53	0.11764705882352941	0.26666666666666666
s550	s2136	45	53	0.6521739130434783	1
s550	s2210	45	53	0.6521739130434783	1
s550	s2977	45	108	0.029850746268656716	0.13333333333333333
s551	s534	9664	8613	0.000384404	0.000726593
s551	s550	9664	45	0.00114132	0.00114179
s551	s907	9664	59	0.000103498	0.000103799
s551	s1774	9664	102	0.000206484	0.000207598
s551	s1799	9664	53	0.00124417	0.00124559
s551	s2136	9664	53	0.00114037	0.00114179
s551	s2210	9664	53	0.00197136	0.00197218
s551	s2586	9664	120	0.00934191	0.00934191
s551	s2977	9664	108	0.000206484	0.000207598
s552	s394	2458	260	0.00301887	0.00329489
s552	s398	2458	363	0.00290592	0.00329489
s552	s1769	2458	63	0.00326131	0.00329489
s552	s2693	2458	31503	0.000238102	0.00329489
s556	s3121	161	1518	0.0873069	0.9923664122137404
s559	s2435	622	1516	0.065641	0.21621621621621623
s559	s2436	622	571	0.6208869814020028	0.7331081081081081
s559	s2760	622	85	0.0929054	0.0929054
s559	s2761	622	75	0.0760135	0.0760135
s559	s3030	622	74	0.0743243	0.0743243
s560	s2436	108	571	0.14206642066420663	0.9871794871794872
s563	s62	12435	42074	0.000220442	0.00096743
s563	s585	12435	30139	0.00032942	0.00112867
s563	s1667	12435	3297	6.381620931716656e-05	8.061915511125443e-05
s563	s1671	12435	12878	0.000277283	0.000564334
s568	s2396	381	289	0.7378917378917379	0.7378917378917379
s568	s2398	381	86	0.059895833333333336	0.0655271
s568	s2412	381	1446	0.0363636	0.17663817663817663
s571	s2654	2304	2909	0.4199503995591072	0.6701846965699209
s572	s1200	3199	38540	4.8000768012288194e-05	0.000631114
s572	s1718	3199	10325	0.00059453	0.00252446
s573	s723	22066	10056	0.000280785	0.000408423
s576	s27	17487	10633	0.000106967	0.000171959
s577	s2371	126	9248	0.00708756	0.6770833333333334
s577	s2603	126	9248	0.0105033	1
s578	s1038	6318	2095	0.00315304	0.0041868
s578	s1040	6318	7529	0.014504551172944571	0.031561996779388084
s578	s2371	6318	9248	0.6682969242473644	0.9901771336553945
s578	s2603	6318	9248	0.6741193150834333	0.99533
s579	s1040	2803	7529	0.00146242	0.0054093
s579	s2371	2803	9248	0.29785379670988127	0.985936
s579	s2603	2803	9248	0.30339168490153173	1
s580	s28	14304	28162	0.024745058237881205	0.0717388
s580	s1450	14304	4539	0.0688556	0.0847695
s582	s2806	4647	110	0.00923936	0.00931341
s585	s62	30139	42074	0.000471443	0.00112923
s585	s339	30139	4305	2.908414041822994e-05	3.3212660666245974e-05
s585	s563	30139	12435	0.00032942	0.000464977
s585	s966	30139	379	0.000328429	0.000332127
s585	s967	30139	1292	0.00201227	0.0020924
s585	s972	30139	3155	0.000481667	0.000531403
s585	s1302	30139	69284	3.0193236714975845e-05	9.963798199873792e-05
s585	s1667	30139	3297	5.992688919518188e-05	6.642532133249195e-05
s585	s1803	30139	114	6.630420368651372e-05	6.642532133249195e-05
s585	s2274	30139	57	6.637021304838388e-05	6.642532133249195e-05
s585	s3135	30139	1714	0.0024278	0.00255737
s586	s1802	37	57	0.25925925925925924	1
s586	s1803	37	114	0.12280701754385964	1
s586	s2274	37	57	0.25925925925925924	1
s589	s1374	6651	835	0.000404149	0.000453104
s591	s103	11308	66	0.000176803	0.000177336
s591	s209	11308	1648	7.754943776657619e-05	8.866820358219543e-05
s592	s596	1062	2971	0.00429727	0.016472868217054265
s592	s1201	1062	6195	0.00153075	0.0106589
s592	s2694	1062	5658	0.00361664	0.023255813953488372
s593	s165	2594	8330	0.00175277	0.0074103
s596	s592	2971	1062	0.00429727	0.00578035
s596	s840	2971	6061	0.00122754	0.00374022
s596	s841	2971	12837	0.00069899	0.00374022
s596	s1201	2971	6195	0.000219684	0.000680041
s596	s2694	2971	5658	0.1809536934950386	0.44644678680720845
s597	s2694	4158	5658	0.696106	0.9699612403100775
s600	s2889	454	1818	0.2350642099385818	0.9929245283018868
s604	s606	39	39	1	1
s604	s607	39	57	0.3333333333333333	1
s604	s608	39	57	0.3333333333333333	1
s604	s2550	39	57	0.3333333333333333	1
s604	s2684	39	171	0.15789473684210525	1
s606	s604	39	39	1	1
s606	s607	39	57	0.3333333333333333	1
s606	s608	39	57	0.3333333333333333	1
s606	s2550	39	57	0.3333333333333333	1
s606	s2684	39	171	0.15789473684210525	1
s607	s604	57	39	0.3333333333333333	0.3333333333333333
s607	s606	57	39	0.3333333333333333	0.3333333333333333
s607	s608	57	57	1	1
s607	s2550	57	57	0.2	0.3333333333333333
s607	s2684	57	171	0.47368421052631576	1
s608	s604	57	39	0.3333333333333333	0.3333333333333333
s608	s606	57	39	0.3333333333333333	0.3333333333333333
s608	s607	57	57	1	1
s608	s2550	57	57	0.2	0.3333333333333333
s608	s2684	57	171	0.47368421052631576	1
s611	s2609	399	1755	0.21180555555555555	0.99187
s613	s3054	2486	917	0.23998516320474778	0.26343648208469056
s615	s3054	1753	917	0.0875	0.12188044109112015
s618	s2621	643	646	0.9951298701298701	1
s620	s621	56	44	0.5384615384615384	0.5384615384615384
s620	s2092	56	56	0.3684210526315789	0.5384615384615384
s621	s620	44	56	0.5384615384615384	1
s621	s2092	44	56	0.5384615384615384	1
s624	s449	35280	8383	4.587050755716612e-05	5.673758865248227e-05
s624	s506	35280	3834	2.5606227434512072e-05	2.8368794326241135e-05
s624	s1180	35280	1488	2.724276023646716e-05	2.8368794326241135e-05
s624	s1445	35280	6622	0.00112454	0.00133333
s628	s1805	34	57	0.14814814814814814	1
s628	s1807	34	60	0.13333333333333333	1
s628	s1808	34	39	0.0833333	0.25
s628	s1809	34	49	0.21052631578947367	1
s628	s2861	34	36	0.1111111111111111	0.25
s628	s2882	34	286	0.0701754	1
s633	s439	7366	15618	0.00030545	0.000954198
s635	s2920	245	462	0.4976851851851852	1
s636	s2899	228	343	0.6827586206896552	1
s636	s2920	228	462	0.4125560538116592	0.9292929292929293
s637	s638	96	54	0.36363636363636365	0.36363636363636365
s637	s1811	96	55	0.3787878787878788	0.3787878787878788
s637	s1812	96	61	0.4696969696969697	0.4696969696969697
s637	s1813	96	49	0.13333333333333333	0.15151515151515152
s637	s1814	96	281	0.88	1
s637	s2254	96	54	0.36363636363636365	0.36363636363636365
s637	s2295	96	74	0.6666666666666666	0.6666666666666666
s637	s2899	96	343	0.14838709677419354	0.69697
s638	s637	54	96	0.36363636363636365	1
s638	s1811	54	55	0.96	1
s638	s1812	54	61	0.2222222222222222	0.4166666666666667
s638	s1814	54	281	0.32	1
s638	s2254	54	54	1	1
s638	s2295	54	74	0.5454545454545454	1
s638	s2899	54	343	0.0827586	1
s642	s643	78	106	0.4939759036144578	0.8541666666666666
s642	s644	78	42	0.25	0.25
s642	s646	78	37	0.057692307692307696	0.0625
s642	s647	78	89	0.6212121212121212	0.8541666666666666
s642	s1815	78	78	0.7454545454545455	0.8541666666666666
s642	s2093	78	134	0.17117117117117117	0.3958333333333333
s642	s2174	78	215	0.4823529411764706	0.8541666666666666
s642	s2622	78	160	0.29896907216494845	0.6041666666666666
s643	s642	106	78	0.4939759036144578	0.5394736842105263
s643	s644	106	42	0.15789473684210525	0.15789473684210525
s643	s645	106	41	0.11538461538461539	0.11842105263157894
s643	s646	106	37	0.0375	0.039473684210526314
s643	s647	106	89	0.7307692307692307	0.75
s643	s1815	106	78	0.631579	0.631579
s643	s2093	106	134	0.42342342342342343	0.618421
s643	s2174	106	215	0.9743589743589743	1
s643	s2622	106	160	0.232	0.3815789473684211
s644	s642	42	78	0.25	1
s644	s643	42	106	0.15789473684210525	1
s644	s646	42	37	0.1875	0.25
s644	s647	42	89	0.2033898305084746	1
s644	s1815	42	78	0.25	1
s644	s2093	42	134	0.13253012048192772	0.9166666666666666
s644	s2174	42	215	0.15384615384615385	1
s644	s2622	42	160	0.097561	0.6666666666666666
s645	s643	41	106	0.11538461538461539	0.8181818181818182
s645	s647	41	89	0.1864406779661017	1
s645	s2093	41	134	0.0689655	0.5454545454545454
s645	s2174	41	215	0.14102564102564102	1
s646	s642	37	78	0.057692307692307696	0.42857142857142855
s646	s643	37	106	0.0375	0.42857142857142855
s646	s644	37	42	0.1875	0.42857142857142855
s646	s647	37	89	0.047619047619047616	0.42857142857142855
s646	s1815	37	78	0.057692307692307696	0.42857142857142855
s646	s2093	37	134	0.0348837	0.42857142857142855
s646	s2174	37	215	0.036585365853658534	0.42857142857142855
s646	s2622	37	160	0.0897436	1
s647	s642	89	78	0.6212121212121212	0.6949152542372882
s647	s643	89	106	0.7307692307692307	0.9661016949152542
s647	s644	89	42	0.2033898305084746	0.2033898305084746
s647	s645	89	41	0.1864406779661017	0.1864406779661017
s647	s646	89	37	0.047619047619047616	0.0508475
s647	s1815	89	78	0.8135593220338984	0.8135593220338984
s647	s2093	89	134	0.24778761061946902	0.4745762711864407
s647	s2174	89	215	0.7564102564102564	1
s647	s2622	89	160	0.26851851851851855	0.4915254237288136
s652	s2231	377	288	0.7435158501440923	0.7435158501440923
s652	s2232	377	82	0.14985590778097982	0.14985590778097982
s653	s2233	116	75	0.40860215053763443	0.4418604651162791
s653	s2531	116	525	0.15737051792828685	0.9186046511627907
s654	s2531	325	525	0.5959595959595959	1
s656	s2531	84	525	0.10909090909090909	1
s663	s2979	65	1681	0.021199273167777106	1
s665	s296	1299	1355	0.9577358490566038	1
s665	s509	1299	1355	0.9577358490566038	1
s665	s684	1299	1352	0.959909	1
s665	s870	1299	1352	0.959909	1
s665	s898	1299	1358	0.9555722891566265	1
s665	s920	1299	1358	0.9555722891566265	1
s665	s964	1299	1353	0.9591836734693877	1
s665	s989	1299	1358	0.9555722891566265	1
s665	s1039	1299	1358	0.9555722891566265	1
s665	s1105	1299	1355	0.9577358490566038	1
s665	s1291	1299	2838	0.8556979096426163	1
s665	s1319	1299	1355	0.9577358490566038	1
s665	s1414	1299	1355	0.9577358490566038	1
s665	s1454	1299	1358	0.9555722891566265	1
s665	s1994	1299	1355	0.9577358490566038	1
s665	s1996	1299	1358	0.9555722891566265	1
s665	s1997	1299	1355	0.9577358490566038	1
s665	s2010	1299	1508	0.8892782060266293	1
s665	s2014	1299	1355	0.9577358490566038	1
s665	s2018	1299	3026	0.7589712918660287	1
s665	s2026	1299	1355	0.9577358490566038	1
s665	s2027	1299	1358	0.9555722891566265	1
s665	s2029	1299	2076	0.6405855628470469	1
s665	s2036	1299	1355	0.9577358490566038	1
s665	s2050	1299	1358	0.9555722891566265	1
s665	s2059	1299	1359	0.9548532731376975	1
s665	s2080	1299	1358	0.9555722891566265	1
s665	s2085	1299	1299	1	1
s665	s2090	1299	1356	0.9570135746606335	1
s665	s2091	1299	1358	0.9555722891566265	1
s665	s2097	1299	1355	0.9577358490566038	1
s665	s2099	1299	1832	0.7042175360710322	1
s665	s2101	1299	1299	1	1
s665	s2103	1299	1325	0.9799227799227799	1
s665	s2109	1299	1358	0.9555722891566265	1
s665	s2111	1299	1355	0.9577358490566038	1
s665	s2112	1299	1359	0.9173431734317343	0.9795114263199369
s665	s2126	1299	1355	0.9577358490566038	1
s665	s2132	1299	1357	0.9562923888470234	1
s665	s2137	1299	1359	0.9548532731376975	1
s665	s2140	1299	1358	0.9555722891566265	1
s665	s2141	1299	1357	0.9158671586715867	0.9779353821907013
s665	s2142	1299	1221	0.8937644341801386	0.9148936170212766
s665	s2144	1299	1358	0.9555722891566265	1
s665	s2147	1299	1358	0.9555722891566265	1
s665	s2148	1299	1354	0.9584592145015106	1
s665	s2151	1299	1355	0.9577358490566038	1
s665	s2152	1299	1358	0.9555722891566265	1
s665	s2154	1299	1356	0.9570135746606335	1
s665	s2157	1299	1358	0.9555722891566265	1
s665	s2163	1299	1358	0.9555722891566265	1
s665	s2164	1299	1871	0.6892992938620315	1
s665	s2167	1299	1354	0.9584592145015106	1
s665	s2169	1299	1355	0.9577358490566038	1
s665	s2172	1299	1358	0.9555722891566265	1
s665	s2178	1299	1358	0.9555722891566265	1
s665	s2179	1299	1358	0.9555722891566265	1
s665	s2184	1299	1358	0.9555722891566265	1
s665	s2188	1299	1354	0.9584592145015106	1
s665	s2193	1299	1738	0.7429742388758782	1
s665	s2207	1299	1358	0.9555722891566265	1
s665	s2211	1299	1363	0.9519879969992499	1
s665	s2213	1299	1299	1	1
s665	s2219	1299	1315	0.5630354957160343	0.7249802994483846
s665	s2221	1299	172	0.11189913317572892	0.11189913317572892
s665	s2224	1299	1359	0.9548532731376975	1
s665	s2227	1299	1356	0.9570135746606335	1
s665	s2229	1299	1357	0.9562923888470234	1
s665	s2234	1299	1496	0.8656207366984994	1
s665	s2235	1299	1358	0.9555722891566265	1
s665	s2236	1299	1358	0.9555722891566265	1
s665	s2237	1299	1355	0.9577358490566038	1
s665	s2241	1299	1366	0.9498502994011976	1
s665	s2243	1299	1299	1	1
s665	s2246	1299	1594	0.8113810741687979	1
s665	s2251	1299	1586	0.8155526992287918	1
s665	s2259	1299	1299	1	1
s665	s2263	1299	1357	0.9562923888470234	1
s665	s2265	1299	1355	0.9577358490566038	1
s665	s2267	1299	1358	0.9555722891566265	1
s665	s2268	1299	1355	0.9577358490566038	1
s665	s2273	1299	1358	0.9555722891566265	1
s665	s2275	1299	1359	0.9548532731376975	1
s665	s2278	1299	1355	0.9129793510324484	0.9755713159968479
s665	s2283	1299	1356	0.9570135746606335	1
s665	s2285	1299	1299	0.9523076923076923	0.9755713159968479
s665	s2292	1299	1358	0.9109639440765268	0.9755713159968479
s665	s2293	1299	1358	0.9109639440765268	0.9755713159968479
s665	s2296	1299	1354	0.9136531365313653	0.9755713159968479
s665	s2311	1299	1355	0.9577358490566038	1
s665	s2315	1299	1353	0.9591836734693877	1
s665	s2316	1299	1358	0.9555722891566265	1
s665	s2318	1299	1299	1	1
s665	s2321	1299	1358	0.9555722891566265	1
s665	s2323	1299	1355	0.9577358490566038	1
s665	s2325	1299	1358	0.9555722891566265	1
s665	s2327	1299	1356	0.9570135746606335	1
s665	s2328	1299	1355	0.9577358490566038	1
s665	s2330	1299	1155	0.8457979953739398	0.8644602048857368
s665	s2337	1299	1358	0.9555722891566265	1
s665	s2338	1299	1558	0.8304973821989529	1
s665	s2340	1299	1358	0.9555722891566265	1
s665	s2342	1299	1358	0.9555722891566265	1
s665	s2344	1299	1327	0.9784117193523516	1
s665	s2349	1299	1357	0.9144542772861357	0.9771473601260835
s665	s2352	1299	1358	0.9555722891566265	1
s665	s2354	1299	1355	0.9577358490566038	1
s665	s2360	1299	1354	0.9164818920916482	0.9771473601260835
s665	s2364	1299	1357	0.9144542772861357	0.9771473601260835
s665	s2366	1299	1358	0.9555722891566265	1
s665	s2367	1299	1355	0.9577358490566038	1
s665	s2370	1299	1352	0.959909	1
s665	s2375	1299	1358	0.9555722891566265	1
s665	s2378	1299	1592	0.8124199743918054	1
s665	s2379	1299	1355	0.9577358490566038	1
s665	s2380	1299	1558	0.8304973821989529	1
s665	s2381	1299	1359	0.9548532731376975	1
s665	s2383	1299	1299	1	1
s665	s2386	1299	1622	0.7971105527638191	1
s665	s2388	1299	1358	0.9555722891566265	1
s665	s2391	1299	1354	0.9584592145015106	1
s665	s2393	1299	1355	0.9577358490566038	1
s665	s2399	1299	1355	0.9577358490566038	1
s665	s2400	1299	1358	0.9555722891566265	1
s665	s2405	1299	1358	0.9109639440765268	0.9755713159968479
s665	s2406	1299	1354	0.9584592145015106	1
s665	s2410	1299	1358	0.9555722891566265	1
s665	s2411	1299	1353	0.9591836734693877	1
s665	s2412	1299	1446	0.8581314878892734	0.9771473601260835
s665	s2413	1299	1353	0.9591836734693877	1
s665	s2418	1299	1358	0.9109639440765268	0.9755713159968479
s665	s2423	1299	1353	0.9591836734693877	1
s665	s2426	1299	1299	1	1
s665	s2428	1299	1359	0.9548532731376975	1
s665	s2429	1299	1358	0.9555722891566265	1
s665	s2430	1299	1353	0.9591836734693877	1
s665	s2435	1299	1516	0.8539703903095559	1
s665	s2438	1299	1354	0.9584592145015106	1
s665	s2439	1299	1358	0.9555722891566265	1
s665	s2440	1299	1358	0.9555722891566265	1
s665	s2442	1299	1359	0.9548532731376975	1
s665	s2443	1299	1935	0.6826250672404519	1
s665	s2445	1299	1355	0.9577358490566038	1
s665	s2449	1299	1355	0.9577358490566038	1
s665	s2453	1299	1299	1	1
s665	s2455	1299	1764	0.7318339100346021	1
s665	s2456	1299	1358	0.9555722891566265	1
s665	s2458	1299	1355	0.9577358490566038	1
s665	s2461	1299	1356	0.9570135746606335	1
s665	s2462	1299	2660	0.48250950570342205	1
s665	s2479	1299	1299	1	1
s665	s2481	1299	1355	0.9577358490566038	1
s665	s2482	1299	1561	0.8288700195950359	1
s665	s2483	1299	1359	0.9548532731376975	1
s665	s2484	1299	4040	0.47262569832402235	1
s665	s2485	1299	1359	0.9173431734317343	0.9795114263199369
s665	s2488	1299	1355	0.9577358490566038	1
s665	s2496	1299	2056	0.6263573543928924	1
s665	s2498	1299	1355	0.9577358490566038	1
s665	s2499	1299	1353	0.9591836734693877	1
s665	s2502	1299	1358	0.9109639440765268	0.9755713159968479
s665	s2509	1299	1358	0.9555722891566265	1
s665	s2532	1299	1355	0.9577358490566038	1
s665	s2533	1299	1355	0.9577358490566038	1
s665	s2536	1299	1569	0.8568534773801485	1
s665	s2537	1299	1638	0.789179	1
s665	s2545	1299	1359	0.9548532731376975	1
s665	s2546	1299	1725	0.7621621621621621	1
s665	s2547	1299	1358	0.9555722891566265	1
s665	s2551	1299	1358	0.9555722891566265	1
s665	s2554	1299	1802	0.7161399548532731	1
s665	s2557	1299	1299	1	1
s665	s2563	1299	1848	0.7117218171620864	1
s665	s2565	1299	1358	0.9555722891566265	1
s665	s2570	1299	1358	0.9555722891566265	1
s665	s2571	1299	1355	0.9577358490566038	1
s665	s2577	1299	1432	0.9051355206847361	1
s665	s2585	1299	1358	0.9555722891566265	1
s665	s2587	1299	1354	0.9136531365313653	0.9755713159968479
s665	s2588	1299	1359	0.9102941176470588	0.9755713159968479
s665	s2589	1299	1359	0.9548532731376975	1
s665	s2590	1299	1327	0.9322289156626506	0.9755713159968479
s665	s2591	1299	1358	0.9109639440765268	0.9755713159968479
s665	s2594	1299	1429	0.9070764832022874	1
s665	s2597	1299	1723	0.7585176329946205	1
s665	s2607	1299	1359	0.9548532731376975	1
s665	s2608	1299	1358	0.9555722891566265	1
s665	s2609	1299	1755	0.7050113895216401	0.9755713159968479
s665	s2610	1299	1357	0.9562923888470234	1
s665	s2613	1299	1356	0.9570135746606335	1
s665	s2618	1299	2262	0.5685483870967742	1
s665	s2619	1299	1359	0.9548532731376975	1
s665	s2620	1299	1358	0.9555722891566265	1
s665	s2623	1299	1327	0.9784117193523516	1
s665	s2627	1299	1549	0.8354180381830152	1
s665	s2645	1299	1354	0.9584592145015106	1
s665	s2647	1299	1353	0.9591836734693877	1
s665	s2650	1299	1358	0.9555722891566265	1
s665	s2654	1299	2909	0.44077804793331016	1
s665	s2657	1299	1359	0.9548532731376975	1
s665	s2665	1299	1357	0.9562923888470234	1
s665	s2666	1299	1353	0.9591836734693877	1
s665	s2673	1299	1641	0.7877094972067039	1
s665	s2680	1299	1358	0.9555722891566265	1
s665	s2698	1299	1358	0.9555722891566265	1
s665	s2704	1299	2280	0.564	1
s665	s2706	1299	1358	0.9555722891566265	1
s665	s2707	1299	1358	0.9555722891566265	1
s665	s2708	1299	1359	0.9548532731376975	1
s665	s2709	1299	1355	0.9577358490566038	1
s665	s2711	1299	1324	0.9806800618238022	1
s665	s2713	1299	1299	1	1
s665	s2715	1299	1359	0.9548532731376975	1
s665	s2716	1299	1669	0.7742525930445393	1
s665	s2717	1299	1354	0.9584592145015106	1
s665	s2718	1299	1358	0.9555722891566265	1
s665	s2719	1299	1361	0.9534184823441022	1
s665	s2720	1299	1354	0.9584592145015106	1
s665	s2721	1299	1358	0.9555722891566265	1
s665	s2722	1299	1427	0.9083750894774517	1
s665	s2723	1299	1358	0.9555722891566265	1
s665	s2724	1299	1354	0.9584592145015106	1
s665	s2739	1299	1470	0.8892782060266293	1
s665	s2744	1299	1358	0.9555722891566265	1
s665	s2746	1299	1358	0.9166051660516605	0.9787234042553191
s665	s2762	1299	1357	0.8757225433526011	0.9550827423167849
s665	s2765	1299	1300	0.9591049382716049	0.9795114263199369
s665	s2768	1299	1359	0.9173431734317343	0.9795114263199369
s665	s2786	1299	1354	0.9193190229459659	0.9787234042553191
s665	s2788	1299	1355	0.9577358490566038	1
s665	s2796	1299	1355	0.9577358490566038	1
s665	s2798	1299	1358	0.9555722891566265	1
s665	s2800	1299	1355	0.9129793510324484	0.9755713159968479
s665	s2802	1299	1358	0.9555722891566265	1
s665	s2816	1299	2244	0.573171	1
s665	s2824	1299	1358	0.9555722891566265	1
s665	s2827	1299	1362	0.9527027027027027	1
s665	s2830	1299	1358	0.8523537803138374	0.9416863672182821
s665	s2831	1299	5827	0.29753810082063303	1
s665	s2833	1299	1358	0.9555722891566265	1
s665	s2866	1299	1468	0.8824756606397774	1
s665	s2871	1299	1536	0.8426294820717132	1
s665	s2873	1299	1299	1	1
s665	s2885	1299	1358	0.9555722891566265	1
s665	s2886	1299	1502	0.8620923913043478	1
s665	s2889	1299	1818	0.709732	1
s665	s2892	1299	1355	0.9577358490566038	1
s665	s2900	1299	1358	0.9555722891566265	1
s665	s2901	1299	1571	0.8234912394548994	1
s665	s2905	1299	136	0.0601388	0.061465721040189124
s665	s2906	1299	1220	0.8944530046224961	0.9148936170212766
s665	s2907	1299	1358	0.9555722891566265	1
s665	s2908	1299	1547	0.8365194462755439	1
s665	s2910	1299	1358	0.9555722891566265	1
s665	s2911	1299	1493	0.8709677419354839	1
s665	s2915	1299	1357	0.9562923888470234	1
s665	s2924	1299	2371	0.5420760358821016	1
s665	s2925	1299	1358	0.9555722891566265	1
s665	s2931	1299	1358	0.9555722891566265	1
s665	s2932	1299	1358	0.9555722891566265	1
s665	s2933	1299	1355	0.9577358490566038	1
s665	s2934	1299	1355	0.9577358490566038	1
s665	s2935	1299	1358	0.9555722891566265	1
s665	s2937	1299	235	0.16154452324665092	0.16154452324665092
s665	s2938	1299	1570	0.7880330999363463	0.9755713159968479
s665	s2946	1299	1299	1	1
s665	s2952	1299	1768	0.8354180381830152	1
s665	s2954	1299	1355	0.9577358490566038	1
s665	s2956	1299	1358	0.9555722891566265	1
s665	s2957	1299	1424	0.8522984174830445	0.8912529550827423
s665	s2964	1299	1299	1	1
s665	s2967	1299	1510	0.8574324324324324	1
s665	s2968	1299	1821	0.7085427135678392	1
s665	s2969	1299	1478	0.8763812154696132	1
s665	s2970	1299	1359	0.9548532731376975	1
s665	s2979	1299	1681	0.7686250757116899	1
s665	s3006	1299	1580	0.8187096774193549	1
s665	s3010	1299	1417	0.9149242970439798	1
s665	s3011	1299	1398	0.9276315789473685	1
s665	s3014	1299	1327	0.9784117193523516	1
s665	s3016	1299	1355	0.9577358490566038	1
s665	s3018	1299	1358	0.9555722891566265	1
s665	s3023	1299	1358	0.9555722891566265	1
s665	s3025	1299	37214	0.0348378	1
s665	s3027	1299	1358	0.9555722891566265	1
s665	s3031	1299	1354	0.9584592145015106	1
s665	s3032	1299	1358	0.9555722891566265	1
s665	s3038	1299	1359	0.9548532731376975	1
s665	s3043	1299	1360	0.9541353383458646	1
s665	s3046	1299	1358	0.9555722891566265	1
s665	s3047	1299	1596	0.8103448275862069	1
s665	s3051	1299	1352	0.959909	1
s665	s3052	1299	1359	0.9548532731376975	1
s665	s3055	1299	1327	0.9784117193523516	1
s665	s3056	1299	1355	0.9577358490566038	1
s665	s3057	1299	2136	0.6025641025641025	1
s665	s3058	1299	1358	0.9555722891566265	1
s665	s3059	1299	1592	0.8124199743918054	1
s665	s3069	1299	1358	0.9555722891566265	1
s665	s3073	1299	1600	0.8082802547770701	1
s665	s3076	1299	1510	0.8574324324324324	1
s665	s3080	1299	1355	0.9577358490566038	1
s665	s3086	1299	1359	0.9548532731376975	1
s665	s3088	1299	1458	0.8886554621848739	1
s665	s3089	1299	1432	0.9051355206847361	1
s665	s3091	1299	1358	0.9555722891566265	1
s665	s3094	1299	1358	0.9555722891566265	1
s665	s3096	1299	1481	0.8745692625775328	1
s665	s3097	1299	1358	0.9555722891566265	1
s665	s3098	1299	9993	0.14694302918017602	1
s665	s3099	1299	1358	0.9555722891566265	1
s665	s3101	1299	1359	0.9548532731376975	1
s665	s3102	1299	1529	0.8465643762508339	1
s665	s3104	1299	1943	0.6633559853633038	1
s665	s3106	1299	1327	0.9784117193523516	1
s665	s3109	1299	1358	0.9555722891566265	1
s665	s3110	1299	1354	0.9136531365313653	0.9755713159968479
s665	s3111	1299	1355	0.9577358490566038	1
s665	s3113	1299	1358	0.9555722891566265	1
s665	s3114	1299	1359	0.9548532731376975	1
s665	s3117	1299	1358	0.9555722891566265	1
s665	s3120	1299	1219	0.8951426368542791	0.9148936170212766
s665	s3121	1299	1518	0.8528225806451613	1
s665	s3125	1299	1359	0.9548532731376975	1
s665	s3127	1299	1358	0.9555722891566265	1
s665	s3128	1299	2209	0.6304023845007451	1
s665	s3134	1299	1447	0.8955539872971066	1
s671	s888	1330	17513	0.000639284	0.00923077
s671	s3098	1330	9993	0.1505326540064845	1
s672	s3098	81	9993	0.00590551	1
s673	s1778	326	139	0.00247525	0.00337838
s673	s3098	326	9993	0.0315279	0.9222972972972973
s674	s3098	84	9993	0.00625289	1
s675	s284	699	9432	0.000397338	0.00597907
s675	s739	699	15740	0.000122137	0.00298954
s675	s997	699	147	0.00127389	0.00149477
s675	s1473	699	596	0.000827815	0.00149477
s675	s1751	699	1612	0.00178015	0.00597907
s675	s1962	699	2545	0.00126223	0.00597907
s675	s2351	699	90	0.00829876	0.00896861
s675	s2513	699	1035	0.000597729	0.00149477
s675	s2522	699	1203	0.00217628	0.00597907
s675	s2693	699	31503	3.14001318805539e-05	0.00149477
s675	s2837	699	90	0.00829876	0.00896861
s675	s3098	699	9993	0.0774664	1
s676	s3098	96	9993	0.00764243	1
s677	s2530	180	284	0.0074813	0.02
s677	s3098	180	9993	0.017369152385363594	1
s678	s3098	144	9993	0.013200555812876331	1
s679	s3098	713	9993	0.0790875	1
s680	s3098	101	9993	0.0082214	1
s681	s3098	2977	9993	0.34124594719777673	1
s682	s2875	281	287	0.9766536964980544	1
s682	s3098	281	9993	0.0290644	1
s682	s3107	281	286	0.980469	1
s684	s296	1352	1355	0.9977358490566037	1
s684	s509	1352	1355	0.9977358490566037	1
s684	s665	1352	1299	0.959909	0.959909
s684	s870	1352	1352	0.998488	0.9992435703479576
s684	s898	1352	1358	0.9954819277108434	1
s684	s920	1352	1358	0.9954819277108434	1
s684	s964	1352	1353	0.999244	1
s684	s989	1352	1358	0.9954819277108434	1
s684	s1039	1352	1358	0.9954819277108434	1
s684	s1105	1352	1355	0.9977358490566037	1
s684	s1291	1352	2838	0.8914362778152394	1
s684	s1319	1352	1355	0.9977358490566037	1
s684	s1414	1352	1355	0.9977358490566037	1
s684	s1454	1352	1358	0.9954819277108434	1
s684	s1994	1352	1355	0.9977358490566037	1
s684	s1996	1352	1358	0.9954819277108434	1
s684	s1997	1352	1355	0.9977358490566037	1
s684	s2010	1352	1508	0.9264190609670637	1
s684	s2014	1352	1355	0.9932228915662651	0.9977307110438729
s684	s2018	1352	3026	0.7906698564593302	1
s684	s2026	1352	1355	0.9977358490566037	1
s684	s2027	1352	1358	0.9954819277108434	1
s684	s2029	1352	2076	0.6673397274103988	1
s684	s2036	1352	1355	0.9977358490566037	1
s684	s2050	1352	1358	0.9954819277108434	1
s684	s2059	1352	1359	0.9947328818660647	1
s684	s2080	1352	1358	0.9954819277108434	1
s684	s2085	1352	1299	0.959909	0.959909
s684	s2090	1352	1356	0.9969834087481146	1
s684	s2091	1352	1358	0.9954819277108434	1
s684	s2097	1352	1355	0.9977358490566037	1
s684	s2099	1352	1832	0.7336293007769146	1
s684	s2101	1352	1299	0.959909	0.959909
s684	s2103	1352	1325	0.9780801209372638	0.9788199697428139
s684	s2109	1352	1358	0.9954819277108434	1
s684	s2111	1352	1355	0.9977358490566037	1
s684	s2112	1352	1359	0.9564575645756458	0.9803328290468987
s684	s2126	1352	1355	0.9977358490566037	1
s684	s2132	1352	1357	0.9962321024868124	1
s684	s2137	1352	1359	0.9947328818660647	1
s684	s2140	1352	1358	0.9954819277108434	1
s684	s2141	1352	1357	0.9549815498154982	0.9788199697428139
s684	s2142	1352	1221	0.8937452901281085	0.897126
s684	s2144	1352	1358	0.9954819277108434	1
s684	s2147	1352	1358	0.9954819277108434	1
s684	s2148	1352	1354	0.995475	0.9984871406959153
s684	s2151	1352	1355	0.9977358490566037	1
s684	s2152	1352	1358	0.9954819277108434	1
s684	s2154	1352	1356	0.9969834087481146	1
s684	s2157	1352	1358	0.9939804364183596	0.9992435703479576
s684	s2163	1352	1358	0.9954819277108434	1
s684	s2164	1352	1871	0.7171552660152009	0.9992435703479576
s684	s2167	1352	1354	0.9984894259818731	1
s684	s2169	1352	1355	0.9977358490566037	1
s684	s2172	1352	1358	0.9954819277108434	1
s684	s2178	1352	1358	0.9954819277108434	1
s684	s2179	1352	1358	0.9954819277108434	1
s684	s2184	1352	1358	0.9954819277108434	1
s684	s2188	1352	1354	0.9984894259818731	1
s684	s2193	1352	1738	0.7740046838407494	1
s684	s2207	1352	1358	0.9954819277108434	1
s684	s2211	1352	1363	0.991748	1
s684	s2213	1352	1299	0.959909	0.959909
s684	s2219	1352	1315	0.5685920577617328	0.7148260211800302
s684	s2221	1352	172	0.10741301059001512	0.10741301059001512
s684	s2224	1352	1359	0.9947328818660647	1
s684	s2227	1352	1356	0.9969834087481146	1
s684	s2229	1352	1357	0.9962321024868124	1
s684	s2234	1352	1496	0.9017735334242838	1
s684	s2235	1352	1358	0.9954819277108434	1
s684	s2236	1352	1358	0.9954819277108434	1
s684	s2237	1352	1355	0.9977358490566037	1
s684	s2241	1352	1366	0.9895209580838323	1
s684	s2243	1352	1299	0.959909	0.959909
s684	s2246	1352	1594	0.8162366268093141	0.981089
s684	s2251	1352	1586	0.8496143958868895	1
s684	s2259	1352	1299	0.959909	0.959909
s684	s2263	1352	1357	0.9962321024868124	1
s684	s2265	1352	1355	0.9977358490566037	1
s684	s2267	1352	1358	0.9954819277108434	1
s684	s2268	1352	1355	0.9977358490566037	1
s684	s2273	1352	1358	0.9954819277108434	1
s684	s2275	1352	1359	0.9947328818660647	1
s684	s2278	1352	1355	0.9520648967551623	0.9765506807866868
s684	s2283	1352	1356	0.9969834087481146	1
s684	s2285	1352	1299	0.9150036954915004	0.9364599092284418
s684	s2292	1352	1358	0.9456681350954479	0.9742813918305597
s684	s2293	1352	1358	0.9456681350954479	0.9742813918305597
s684	s2296	1352	1354	0.9498894620486367	0.9750378214826021
s684	s2311	1352	1355	0.9977358490566037	1
s684	s2315	1352	1353	0.999244	1
s684	s2316	1352	1358	0.9954819277108434	1
s684	s2318	1352	1299	0.959909	0.959909
s684	s2321	1352	1358	0.9954819277108434	1
s684	s2323	1352	1355	0.9977358490566037	1
s684	s2325	1352	1358	0.9954819277108434	1
[truncated: 121,105 more rows]
